# Supplementary material for: The Biology, Microclimate, and Geology of a Distinctive Ecosystem Within the Sandstone of Hyper‐Arid Timna Valley, Israel
Source: Environ Microbiol Rep. 2025 Sep 15;17(5):e70188. doi: 10.1111/1758-2229.70188 (PMC12434837; doi:10.1111/1758-2229.70188)
Supplement: Supplementary file 1 — Table S1: emi470188‐sup‐0001‐TableS1. [file EMI4-17-e70188-s002.xlsx]

## Sheet: Sheet1
DOY	Tair	RH air	Rain	Dew	T rock	Light PAR SN Q14273, 100 is multiplier should be 3.7543x larger		COND(6) units micro-mhos (2.2 k ohm comparison resistor)							AVG	STD		Month	Year	dTime			Logger installed 1 April 1995, salt added to COND 4-6
251.833	31.51	15.9	0	0	31.66	0	0	0	0	0	0	0	0		0	0		9	96	30	1996-09-07 20:30:00		Year	Start	End	days	T air avg	T air max	T air min	RH avg	T rock max	Light avg	Light Max	Rain		Rain years (1 Sep start)
251.854	30.09	22.4	0	0	31	0	0	0	0	0	0	0	0		0	0		9	96	30	1996-09-07 21:00:00		1997	4351	16030	365	23.9915	45.54	4.85	27.8382	55.72	480.122	2034.46	13.7		96-97	1-12126	6.8
251.875	29.38	20	0	0	30.26	0	0	0	0	0	0	0	0		0	0		9	96	30	1996-09-07 21:30:00		1998	16031	27710	365	25.0956	47.11	5.01	26.6242	56.67	466.557	2137.7	9.9		97-98	12127-23806	17.1
251.896	29.13	18.8	0	0	29.64	0	0	0	0	0	0	0	0		0	0		9	96	30	1996-09-07 22:00:00		1999	27711	39390	365	24.8072	45.87	7.09	25.0397	55.51	458.662	2001.79	10.9		98-99	23807-35486	10.9
251.917	28.91	18.3	0	0	29.04	0	0	0	0	0	0	0	0		0	0		9	96	30	1996-09-07 22:30:00															99-20	35487-42964	0.6
251.938	28.67	18.2	0	0	28.5	0	0	0	0	0	0	0	0		0	0		9	96	30	1996-09-07 23:00:00													34.5			35.4
251.958	28.49	18.7	0	0	28.16	0	0	0	0	0	0	0	0		0	0		9	96	30	1996-09-07 23:30:00
251.979	28.05	19.7	0	0	27.77	0	0	0	0	0	0	0	0		0	0		9	96	30	1996-09-08
252	27.73	20.3	0	0	27.49	0	0	0	0	0	0	0	0		0	0		9	96	30	1996-09-08 00:30:00
252.021	27.27	22.2	0	0	27.03	0	0	0	0	0	0	0	0		0	0		9	96	30	1996-09-08 01:00:00
252.042	26.83	23.7	0	0	26.7	0	0	0	0	0	0	0	0		0	0		9	96	30	1996-09-08 01:30:00
252.062	26.49	25.8	0	0	26.39	0	0	0	0	0	0	0	0		0	0		9	96	30	1996-09-08 02:00:00
252.083	26.14	27.5	0	0	26.02	0	0	0	0	0	0	0	0		0	0		9	96	30	1996-09-08 02:30:00
252.104	25.78	30.5	0	0	25.53	0	0	0	0	0	0	0	0		0	0		9	96	30	1996-09-08 03:00:00
252.125	25.05	35.5	0	0	24.97	0	0	0	0	0	0	0	0		0	0		9	96	30	1996-09-08 03:30:00
252.146	24.78	35.6	0	0	24.62	0	0	0	0	0	0	0	0		0	0		9	96	30	1996-09-08 04:00:00
252.167	24.58	36	0	0	24.44	0	0	0	0	0	0	0	0		0	0		9	96	30	1996-09-08 04:30:00
252.188	24.3	36.9	0	0	24.05	0	0	0	0	0	0	0	0		0	0		9	96	30	1996-09-08 05:00:00
252.208	23.97	38.6	0	0	23.85	1.39	5.21848	0	0	0	0	0	0		0	0		9	96	30	1996-09-08 05:30:00
252.229	24.23	39.9	0	0	24.06	16.74	62.847	0	0	0	0	0	0		0	0		9	96	30	1996-09-08 06:00:00
252.25	25.31	38.3	0	0	24.67	64.13	240.763	0	0	0	0	0	0		0	0		9	96	30	1996-09-08 06:30:00
252.271	27.14	35.7	0	0	26.11	126.4	474.544	0	0	0	0	0	0		0	0		9	96	30	1996-09-08 07:00:00
252.292	28.24	33.4	0	0	28.14	183.8	690.04	0	0	0	0	0	0		0	0		9	96	30	1996-09-08 07:30:00
252.312	28.68	32.4	0	0	30.76	237.9	893.148	0	0	0	0	0	0		0	0		9	96	30	1996-09-08 08:00:00
252.333	29.64	29.5	0	0	33.56	289.9	1088.37	0	0	0	0	0	0		0	0		9	96	30	1996-09-08 08:30:00
252.354	30.62	27.3	0	0	36.42	336.5	1263.32	0	0	0	0	0	0		0	0		9	96	30	1996-09-08 09:00:00
252.375	32.61	22.8	0	0	39.78	376.4	1413.12	0	0	0	0	0	0		0	0		9	96	30	1996-09-08 09:30:00
252.396	33.96	18	0	0	42.42	410.8	1542.27	0	0	0	0	0	0		0	0		9	96	30	1996-09-08 10:00:00
252.417	32.55	16.3	0	0	43.23	436	1636.87	0	0	0	0	0	0		0	0		9	96	30	1996-09-08 10:30:00
252.438	33.01	13.6	0	0	43.99	454.1	1704.83	0	0	0	0	0	0		0	0		9	96	30	1996-09-08 11:00:00
252.458	33.12	12.6	0	0	45.21	463.7	1740.87	0	0	0	0	0	0		0	0		9	96	30	1996-09-08 11:30:00
252.479	33.79	11.7	0	0	46.89	463.7	1740.87	0	0	0	0	0	0		0	0		9	96	30	1996-09-08 12:00:00
252.5	34.82	10.1	0	0	47.84	457.5	1717.59	0	0	0	0	0	0		0	0		9	96	30	1996-09-08 12:30:00
252.521	35.15	9.7	0	0	48.53	440.9	1655.27	0	0	0	0	0	0		0	0		9	96	30	1996-09-08 13:00:00
252.542	35.73	9.2	0	0	49.54	417.3	1566.67	0	0	0	0	0	0		0	0		9	96	30	1996-09-08 13:30:00
252.562	36.2	8.8	0	0	48.63	386.2	1449.91	0	0	0	0	0	0		0	0		9	96	30	1996-09-08 14:00:00
252.583	36.1	8.7	0	0	47.88	346.7	1301.62	0	0	0	0	0	0		0	0		9	96	30	1996-09-08 14:30:00
252.604	35.72	8.6	0	0	45.94	302.6	1136.05	0	0	0	0	0	0		0	0		9	96	30	1996-09-08 15:00:00
252.625	35.51	8.7	0	0	44.4	252.3	947.21	0	0	0	0	0	0		0	0		9	96	30	1996-09-08 15:30:00
252.646	35.06	8.8	0	0	42.17	199.4	748.607	0	0	0	0	0	0		0	0		9	96	30	1996-09-08 16:00:00
252.667	35.15	8.9	0	0	40.4	142.3	534.237	0	0	0	0	0	0		0	0		9	96	30	1996-09-08 16:30:00
252.688	34.51	9.4	0	0	37.15	82.3	308.979	0	0	0	0	0	0		0	0		9	96	30	1996-09-08 17:00:00
252.708	33.21	10.1	0	0	35.03	22.9	85.9735	0	0	0	0	0	0		0	0		9	96	30	1996-09-08 17:30:00
252.729	32.45	10.5	0	0	33.52	6.08	22.8261	0	0	0	0	0	0		0	0		9	96	30	1996-09-08 18:00:00
252.75	31.97	10.8	0	0	32.32	0	0	0	0	0	0	0	0		0	0		9	96	30	1996-09-08 18:30:00
252.771	31.49	11.3	0	0	31.39	0	0	0	0	0	0	0	0		0	0		9	96	30	1996-09-08 19:00:00
252.792	31.13	11.6	0	0	30.7	0	0	0	0	0	0	0	0		0	0		9	96	30	1996-09-08 19:30:00
252.812	30.95	11.7	0	0	30.13	0	0	0	0	0	0	0	0		0	0		9	96	30	1996-09-08 20:00:00
252.833	29.78	14.5	0	0	29.64	0	0	0	0	0	0	0	0		0	0		9	96	30	1996-09-08 20:30:00
252.854	28.98	15.3	0	0	29.12	0	0	0	0	0	0	0	0		0	0		9	96	30	1996-09-08 21:00:00
252.875	28.62	15.6	0	0	28.54	0	0	0	0	0	0	0	0		0	0		9	96	30	1996-09-08 21:30:00
252.896	28.27	16	0	0	27.94	0	0	0	0	0	0	0	0		0	0		9	96	30	1996-09-08 22:00:00
252.917	27.82	15.9	0	0	27.28	0	0	0	0	0	0	0	0		0	0		9	96	30	1996-09-08 22:30:00
252.938	27.51	16.1	0	0	26.77	0	0	0	0	0	0	0	0		0	0		9	96	30	1996-09-08 23:00:00
252.958	27.23	16.4	0	0	26.39	0	0	0	0	0	0	0	0		0	0		9	96	30	1996-09-08 23:30:00
252.979	27.03	16.9	0	0	26.04	0	0	0	0	0	0	0	0		0	0		9	96	30	1996-09-09
253	26.93	17.5	0	0	25.77	0	0	0	0	0	0	0	0		0	0		9	96	30	1996-09-09 00:30:00
253.021	26.88	18.3	0	0	25.56	0	0	0	0	0	0	0	0		0	0		9	96	30	1996-09-09 01:00:00
253.042	26.81	19.1	0	0	25.41	0	0	0	0	0	0	0	0		0	0		9	96	30	1996-09-09 01:30:00
253.062	26.74	19.8	0	0	25.26	0	0	0	0	0	0	0	0		0	0		9	96	30	1996-09-09 02:00:00
253.083	26.52	20.4	0	0	25.12	0	0	0	0	0	0	0	0		0	0		9	96	30	1996-09-09 02:30:00
253.104	26.47	21	0	0	24.96	0	0	0	0	0	0	0	0		0	0		9	96	30	1996-09-09 03:00:00
253.125	26.14	21.1	0	0	24.82	0	0	0	0	0	0	0	0		0	0		9	96	30	1996-09-09 03:30:00
253.146	25.64	20.8	0	0	24.69	0	0	0	0	0	0	0	0		0	0		9	96	30	1996-09-09 04:00:00
253.167	25.44	20.9	0	0	24.47	0	0	0	0	0	0	0	0		0	0		9	96	30	1996-09-09 04:30:00
253.188	25.34	21.3	0	0	24.31	0	0	0	0	0	0	0	0		0	0		9	96	30	1996-09-09 05:00:00
253.208	25.26	21.5	0	0	24.25	1.3	4.88059	0	0	0	0	0	0		0	0		9	96	30	1996-09-09 05:30:00
253.229	25.2	22	0	0	24.37	16.32	61.2702	0	0	0	0	0	0		0	0		9	96	30	1996-09-09 06:00:00
253.25	25.61	21.7	0	0	24.98	62.4	234.268	0	0	0	0	0	0		0	0		9	96	30	1996-09-09 06:30:00
253.271	26.12	21.3	0	0	26	125.1	469.663	0	0	0	0	0	0		0	0		9	96	30	1996-09-09 07:00:00
253.292	26.76	20.6	0	0	27.56	181.9	682.907	0	0	0	0	0	0		0	0		9	96	30	1996-09-09 07:30:00
253.312	28.02	19.4	0	0	29.82	236.2	886.766	0	0	0	0	0	0		0	0		9	96	30	1996-09-09 08:00:00
253.333	28.35	19	0	0	31.78	287.5	1079.36	0	0	0	0	0	0		0	0		9	96	30	1996-09-09 08:30:00
253.354	28.92	18.7	0	0	33.81	334.2	1254.69	0	0	0	0	0	0		0	0		9	96	30	1996-09-09 09:00:00
253.375	29.51	18.2	0	0	35.98	375.1	1408.24	0	0	0	0	0	0		0	0		9	96	30	1996-09-09 09:30:00
253.396	30.33	17.4	0	0	38.37	408.1	1532.13	0	0	0	0	0	0		0	0		9	96	30	1996-09-09 10:00:00
253.417	31.21	16.5	0	0	40.73	433.4	1627.11	0	0	0	0	0	0		0	0		9	96	30	1996-09-09 10:30:00
253.438	31.9	15.6	0	0	42.67	450.4	1690.94	0	0	0	0	0	0		0	0		9	96	30	1996-09-09 11:00:00
253.458	32.24	15.3	0	0	43.75	459.2	1723.97	0	0	0	0	0	0		0	0		9	96	30	1996-09-09 11:30:00
253.479	33.57	14	0	0	45.09	461	1730.73	0	0	0	0	0	0		0	0		9	96	30	1996-09-09 12:00:00
253.5	34.37	13.1	0	0	45.68	453.2	1701.45	0	0	0	0	0	0		0	0		9	96	30	1996-09-09 12:30:00
253.521	35.13	12.1	0	0	46.49	435.5	1635	0	0	0	0	0	0		0	0		9	96	30	1996-09-09 13:00:00
253.542	35.5	11.7	0	0	46.75	409.3	1536.63	0	0	0	0	0	0		0	0		9	96	30	1996-09-09 13:30:00
253.562	35.98	11.1	0	0	46.45	377.7	1418	0	0	0	0	0	0		0	0		9	96	30	1996-09-09 14:00:00
253.583	36.55	10.5	0	0	45.29	339.5	1274.58	0	0	0	0	0	0		0	0		9	96	30	1996-09-09 14:30:00
253.604	36.57	10.1	0	0	45.28	295	1107.52	0	0	0	0	0	0		0	0		9	96	30	1996-09-09 15:00:00
253.625	36.57	9.7	0	0	43.56	246.1	923.933	0	0	0	0	0	0		0	0		9	96	30	1996-09-09 15:30:00
253.646	36.28	9.7	0	0	42.01	193.8	727.583	0	0	0	0	0	0		0	0		9	96	30	1996-09-09 16:00:00
253.667	35.94	9.5	0	0	39.81	139.5	523.725	0	0	0	0	0	0		0	0		9	96	30	1996-09-09 16:30:00
253.688	35.89	9.6	0	0	37.1	80.8	303.347	0	0	0	0	0	0		0	0		9	96	30	1996-09-09 17:00:00
253.708	34.34	10.1	0	0	35.16	22.9	85.9735	0	0	0	0	0	0		0	0		9	96	30	1996-09-09 17:30:00
253.729	33.23	10.6	0	0	33.84	5.75	21.5872	0	0	0	0	0	0		0	0		9	96	30	1996-09-09 18:00:00
253.75	32.05	11.9	0	0	32.72	0	0	0	0	0	0	0	0		0	0		9	96	30	1996-09-09 18:30:00
253.771	30.89	15.3	0	0	31.74	0	0	0	0	0	0	0	0		0	0		9	96	30	1996-09-09 19:00:00
253.792	29.86	19.5	0	0	30.83	0	0	0	0	0	0	0	0		0	0		9	96	30	1996-09-09 19:30:00
253.812	29.06	22.5	0	0	29.98	0	0	0	0	0	0	0	0		0	0		9	96	30	1996-09-09 20:00:00
253.833	28.61	23.4	0	0	29.2	0	0	0	0	0	0	0	0		0	0		9	96	30	1996-09-09 20:30:00
253.854	28.06	23.8	0	0	28.54	0	0	0	0	0	0	0	0		0	0		9	96	30	1996-09-09 21:00:00
253.875	27.56	24.5	0	0	27.96	0	0	0	0	0	0	0	0		0	0		9	96	30	1996-09-09 21:30:00
253.896	27.1	26.4	0	0	27.34	0	0	0	0	0	0	0	0		0	0		9	96	30	1996-09-09 22:00:00
253.917	26.69	29.2	0	0	26.87	0	0	0	0	0	0	0	0		0	0		9	96	30	1996-09-09 22:30:00
253.938	26.26	32.5	0	0	26.4	0	0	0	0	0	0	0	0		0	0		9	96	30	1996-09-09 23:00:00
253.958	25.78	35.8	0	0	25.96	0	0	0	0	0	0	0	0		0	0		9	96	30	1996-09-09 23:30:00
253.979	25.28	39.1	0	0	25.55	0	0	0	0	0	0	0	0		0	0		9	96	30	1996-09-10
254	24.77	42.2	0	0	25.13	0	0	0	0	0	0	0	0		0	0		9	96	30	1996-09-10 00:30:00
254.021	24.43	44.4	0	0	24.69	0	0	0	0	0	0	0	0		0	0		9	96	30	1996-09-10 01:00:00
254.042	24.12	46.5	0	0	24.31	0	0	0	0	0	0	0	0		0	0		9	96	30	1996-09-10 01:30:00
254.062	23.87	49.5	0	0	24.01	0	0	0	0	0	0	0	0		0	0		9	96	30	1996-09-10 02:00:00
254.083	23.56	52.6	0	0	23.66	0	0	0	0	0	0	0	0		0	0		9	96	30	1996-09-10 02:30:00
254.104	23.27	55.1	0	0	23.35	0	0	0	0	0	0	0	0		0	0		9	96	30	1996-09-10 03:00:00
254.125	23.05	56.9	0	0	23.11	0	0	0	0	0	0	0	0		0	0		9	96	30	1996-09-10 03:30:00
254.146	22.88	57.6	0	1	22.84	0	0	0	0	0	0	0	0		0	0		9	96	30	1996-09-10 04:00:00
254.167	22.81	58.2	0	1	22.63	0	0	0	0	0	0	0	0		0	0		9	96	30	1996-09-10 04:30:00
254.188	22.69	60	0	1	22.44	0	0	0	0	0	0	0	0		0	0		9	96	30	1996-09-10 05:00:00
254.208	22.47	62.7	0	1	22.27	1.13	4.24236	0	0	0	0	0	0		0	0		9	96	30	1996-09-10 05:30:00
254.229	22.45	64.4	0	2	22.37	16.45	61.7582	0	0	0	0	0	0		0	0		9	96	30	1996-09-10 06:00:00
254.25	22.83	64.1	0	1	22.99	58.92	221.203	0	0	0	0	0	0		0	0		9	96	30	1996-09-10 06:30:00
254.271	23.32	63.2	0	0	24.03	118.4	444.509	0	0	0	0	0	0		0	0		9	96	30	1996-09-10 07:00:00
254.292	23.8	62.2	0	0	25.5	175.2	657.753	0	0	0	0	0	0		0	0		9	96	30	1996-09-10 07:30:00
254.312	24.3	60.6	0	0	27.22	230.7	866.117	0	0	0	0	0	0		0	0		9	96	30	1996-09-10 08:00:00
254.333	25.14	57.3	0	0	29.21	281.4	1056.46	0	0	0	0	0	0		0	0		9	96	30	1996-09-10 08:30:00
254.354	26.09	51.9	0	0	31.39	327.1	1228.03	0	0	0	0	0	0		0	0		9	96	30	1996-09-10 09:00:00
254.375	27.12	46.9	0	0	33.61	367.5	1379.71	0	0	0	0	0	0		0	0		9	96	30	1996-09-10 09:30:00
254.396	28.23	42.2	0	0	35.84	400.7	1504.35	0	0	0	0	0	0		0	0		9	96	30	1996-09-10 10:00:00
254.417	28.87	39.3	0	0	37.43	426.9	1602.71	0	0	0	0	0	0		0	0		9	96	30	1996-09-10 10:30:00
254.438	29.69	36.9	0	0	39.14	443.7	1665.78	0	0	0	0	0	0		0	0		9	96	30	1996-09-10 11:00:00
254.458	30.86	34.2	0	0	40.7	453	1700.7	0	0	0	0	0	0		0	0		9	96	30	1996-09-10 11:30:00
254.479	31.26	31.9	0	0	41.84	452.7	1699.57	0	0	0	0	0	0		0	0		9	96	30	1996-09-10 12:00:00
254.5	31.6	29.5	0	0	42.83	446.6	1676.67	0	0	0	0	0	0		0	0		9	96	30	1996-09-10 12:30:00
254.521	32.38	27.1	0	0	43.46	429.7	1613.22	0	0	0	0	0	0		0	0		9	96	30	1996-09-10 13:00:00
254.542	33.21	24.1	0	0	43.59	404.6	1518.99	0	0	0	0	0	0		0	0		9	96	30	1996-09-10 13:30:00
254.562	33.58	21.3	0	0	43.23	372.8	1399.6	0	0	0	0	0	0		0	0		9	96	30	1996-09-10 14:00:00
254.583	33.57	20.1	0	0	42.38	333.5	1252.06	0	0	0	0	0	0		0	0		9	96	30	1996-09-10 14:30:00
254.604	33.93	19.1	0	0	41.45	288	1081.24	0	0	0	0	0	0		0	0		9	96	30	1996-09-10 15:00:00
254.625	33.83	18.9	0	0	39.91	238.3	894.65	0	0	0	0	0	0		0	0		9	96	30	1996-09-10 15:30:00
254.646	33.71	18.9	0	0	38.3	184.9	694.17	0	0	0	0	0	0		0	0		9	96	30	1996-09-10 16:00:00
254.667	33.39	18.5	0	0	36.09	130.4	489.561	0	0	0	0	0	0		0	0		9	96	30	1996-09-10 16:30:00
254.688	32.79	19	0	0	33.68	73.3	275.19	0	0	0	0	0	0		0	0		9	96	30	1996-09-10 17:00:00
254.708	31.74	20.5	0	0	32.33	23.06	86.5742	0	0	0	0	0	0		0	0		9	96	30	1996-09-10 17:30:00
254.729	31.12	20.8	0	0	31.32	5.13	19.2596	0	0	0	0	0	0		0	0		9	96	30	1996-09-10 18:00:00
254.75	30.59	21.2	0	0	30.55	0	0	0	0	0	0	0	0		0	0		9	96	30	1996-09-10 18:30:00
254.771	30.2	22.5	0	0	29.93	0	0	0	0	0	0	0	0		0	0		9	96	30	1996-09-10 19:00:00
254.792	29.7	25.5	0	0	29.3	0	0	0	0	0	0	0	0		0	0		9	96	30	1996-09-10 19:30:00
254.812	29.03	28.6	0	0	28.89	0	0	0	0	0	0	0	0		0	0		9	96	30	1996-09-10 20:00:00
254.833	28.3	30.8	0	0	28.39	0	0	0	0	0	0	0	0		0	0		9	96	30	1996-09-10 20:30:00
254.854	27.5	33.4	0	0	27.82	0	0	0	0	0	0	0	0		0	0		9	96	30	1996-09-10 21:00:00
254.875	26.51	36.1	0	0	27.15	0	0	0	0	0	0	0	0		0	0		9	96	30	1996-09-10 21:30:00
254.896	25.3	39.8	0	0	26.43	0	0	0	0	0	0	0	0		0	0		9	96	30	1996-09-10 22:00:00
254.917	25.02	40.9	0	0	25.93	0	0	0	0	0	0	0	0		0	0		9	96	30	1996-09-10 22:30:00
254.938	24.87	41.6	0	0	25.42	0	0	0	0	0	0	0	0		0	0		9	96	30	1996-09-10 23:00:00
254.958	24.53	42.9	0	0	24.92	0	0	0	0	0	0	0	0		0	0		9	96	30	1996-09-10 23:30:00
254.979	24.03	45.4	0	0	24.45	0	0	0	0	0	0	0	0		0	0		9	96	30	1996-09-11
255	23.8	47.6	0	0	24.09	0	0	0	0	0	0	0	0		0	0		9	96	30	1996-09-11 00:30:00
255.021	23.6	49.4	0	0	23.78	0	0	0	0	0	0	0	0		0	0		9	96	30	1996-09-11 01:00:00
255.042	23.27	51.7	0	0	23.48	0	0	0	0	0	0	0	0		0	0		9	96	30	1996-09-11 01:30:00
255.062	23.31	52	0	0	23.29	0	0	0	0	0	0	0	0		0	0		9	96	30	1996-09-11 02:00:00
255.083	23.07	53.2	0	0	22.96	0	0	0	0	0	0	0	0		0	0		9	96	30	1996-09-11 02:30:00
255.104	22.84	54.5	0	0	22.71	0	0	0	0	0	0	0	0		0	0		9	96	30	1996-09-11 03:00:00
255.125	22.57	56.4	0	0	22.49	0	0	0	0	0	0	0	0		0	0		9	96	30	1996-09-11 03:30:00
255.146	22.39	58	0	0	22.28	0	0	0	0	0	0	0	0		0	0		9	96	30	1996-09-11 04:00:00
255.167	22.24	59.2	0	0	22.06	0	0	0	0	0	0	0	0		0	0		9	96	30	1996-09-11 04:30:00
255.188	22.12	60.2	0	1	21.9	0	0	0	0	0	0	0	0		0	0		9	96	30	1996-09-11 05:00:00
255.208	22.03	60.8	0	1	21.74	0.82	3.07853	0	0	0	0	0	0		0	0		9	96	30	1996-09-11 05:30:00
255.229	22.02	61.1	0	1	21.83	14.91	55.9766	0	0	0	0	0	0		0	0		9	96	30	1996-09-11 06:00:00
255.25	22.36	60.5	0	0	22.39	54.69	205.323	0	0	0	0	0	0		0	0		9	96	30	1996-09-11 06:30:00
255.271	22.8	59.2	0	0	23.35	114.7	430.618	0	0	0	0	0	0		0	0		9	96	30	1996-09-11 07:00:00
255.292	23.24	57.2	0	0	24.7	171.4	643.487	0	0	0	0	0	0		0	0		9	96	30	1996-09-11 07:30:00
255.312	23.86	55.1	0	0	26.22	225.6	846.97	0	0	0	0	0	0		0	0		9	96	30	1996-09-11 08:00:00
255.333	24.4	53.4	0	0	28.07	275.8	1035.44	0	0	0	0	0	0		0	0		9	96	30	1996-09-11 08:30:00
255.354	25.11	49.2	0	0	29.89	322.8	1211.89	0	0	0	0	0	0		0	0		9	96	30	1996-09-11 09:00:00
255.375	25.81	46.4	0	0	32.03	363.4	1364.31	0	0	0	0	0	0		0	0		9	96	30	1996-09-11 09:30:00
255.396	26.46	43.9	0	0	33.96	396.7	1489.33	0	0	0	0	0	0		0	0		9	96	30	1996-09-11 10:00:00
255.417	27.3	42.1	0	0	35.77	422.1	1584.69	0	0	0	0	0	0		0	0		9	96	30	1996-09-11 10:30:00
255.438	28.07	40.1	0	0	37.76	440	1651.89	0	0	0	0	0	0		0	0		9	96	30	1996-09-11 11:00:00
255.458	29.26	37.7	0	0	39.47	449	1685.68	0	0	0	0	0	0		0	0		9	96	30	1996-09-11 11:30:00
255.479	30	35.8	0	0	40.78	448.4	1683.43	0	0	0	0	0	0		0	0		9	96	30	1996-09-11 12:00:00
255.5	31.12	33.2	0	0	41.43	440.2	1652.64	0	0	0	0	0	0		0	0		9	96	30	1996-09-11 12:30:00
255.521	31.96	30.6	0	0	41.64	424.5	1593.7	0	0	0	0	0	0		0	0		9	96	30	1996-09-11 13:00:00
255.542	32.52	27.2	0	0	41.93	401.4	1506.98	0	0	0	0	0	0		0	0		9	96	30	1996-09-11 13:30:00
255.562	33.19	22.9	0	0	41.98	368.7	1384.21	0	0	0	0	0	0		0	0		9	96	30	1996-09-11 14:00:00
255.583	33.39	20.7	0	0	41.31	329.6	1237.42	0	0	0	0	0	0		0	0		9	96	30	1996-09-11 14:30:00
255.604	33.72	18.6	0	0	40.58	283.5	1064.34	0	0	0	0	0	0		0	0		9	96	30	1996-09-11 15:00:00
255.625	34.09	17.5	0	0	38.86	234.7	881.134	0	0	0	0	0	0		0	0		9	96	30	1996-09-11 15:30:00
255.646	33.8	17.6	0	0	36.98	182	683.283	0	0	0	0	0	0		0	0		9	96	30	1996-09-11 16:00:00
255.667	33.46	18.4	0	0	35.26	126.2	473.793	0	0	0	0	0	0		0	0		9	96	30	1996-09-11 16:30:00
255.688	32.91	19.3	0	0	33.29	69	259.047	0	0	0	0	0	0		0	0		9	96	30	1996-09-11 17:00:00
255.708	31.97	20.3	0	0	32.08	22.64	84.9974	0	0	0	0	0	0		0	0		9	96	30	1996-09-11 17:30:00
255.729	31.34	21.1	0	0	31.16	4.36	16.3687	0	0	0	0	0	0		0	0		9	96	30	1996-09-11 18:00:00
255.75	30.92	22.2	0	0	30.5	0	0	0	0	0	0	0	0		0	0		9	96	30	1996-09-11 18:30:00
255.771	30.55	22.8	0	0	29.87	0	0	0	0	0	0	0	0		0	0		9	96	30	1996-09-11 19:00:00
255.792	30.12	23.5	0	0	29.45	0	0	0	0	0	0	0	0		0	0		9	96	30	1996-09-11 19:30:00
255.812	29.03	30.4	0	0	28.92	0	0	0	0	0	0	0	0		0	0		9	96	30	1996-09-11 20:00:00
255.833	27.99	35.6	0	0	28.38	0	0	0	0	0	0	0	0		0	0		9	96	30	1996-09-11 20:30:00
255.854	27.48	37	0	0	27.8	0	0	0	0	0	0	0	0		0	0		9	96	30	1996-09-11 21:00:00
255.875	26.35	40.3	0	0	27.16	0	0	0	0	0	0	0	0		0	0		9	96	30	1996-09-11 21:30:00
255.896	26.01	41.7	0	0	26.66	0	0	0	0	0	0	0	0		0	0		9	96	30	1996-09-11 22:00:00
255.917	25.68	43	0	0	26.17	0	0	0	0	0	0	0	0		0	0		9	96	30	1996-09-11 22:30:00
255.938	25.3	44.8	0	0	25.69	0	0	0	0	0	0	0	0		0	0		9	96	30	1996-09-11 23:00:00
255.958	25.21	45.9	0	0	25.28	0	0	0	0	0	0	0	0		0	0		9	96	30	1996-09-11 23:30:00
255.979	24.89	47.8	0	0	24.83	0	0	0	0	0	0	0	0		0	0		9	96	30	1996-09-12
256	24.6	49.5	0	0	24.54	0	0	0	0	0	0	0	0		0	0		9	96	30	1996-09-12 00:30:00
256.021	24.5	50.6	0	0	24.19	0	0	0	0	0	0	0	0		0	0		9	96	30	1996-09-12 01:00:00
256.042	23.9	55.1	0	0	23.93	0	0	0	0	0	0	0	0		0	0		9	96	30	1996-09-12 01:30:00
256.062	23.49	58.6	0	0	23.68	0	0	0	0	0	0	0	0		0	0		9	96	30	1996-09-12 02:00:00
256.083	23.28	60.2	0	1	23.45	0	0	0	0	0	0	0	0		0	0		9	96	30	1996-09-12 02:30:00
256.104	23.26	60.3	0	1	23.23	0	0	0	0	0	0	0	0		0	0		9	96	30	1996-09-12 03:00:00
256.125	23.08	60.5	0	1	22.95	0	0	0	0	0	0	0	0		0	0		9	96	30	1996-09-12 03:30:00
256.146	22.79	61.5	0	1	22.7	0	0	0	0	0	0	0	0		0	0		9	96	30	1996-09-12 04:00:00
256.167	22.58	62.5	0	1	22.48	0	0	0	0	0	0	0	0		0	0		9	96	30	1996-09-12 04:30:00
256.188	22.49	62.3	0	1	22.25	0	0	0	0	0	0	0	0		0	0		9	96	30	1996-09-12 05:00:00
256.208	22.37	62.6	0	1	22.04	0.8	3.00344	0	0	0	0	0	0		0	0		9	96	30	1996-09-12 05:30:00
256.229	22.27	62.8	0	1	22.07	14.26	53.5363	0	0	0	0	0	0		0	0		9	96	30	1996-09-12 06:00:00
256.25	22.6	61.8	0	1	22.56	51.99	195.186	0	0	0	0	0	0		0	0		9	96	30	1996-09-12 06:30:00
256.271	22.9	60.6	0	0	23.49	110	412.973	0	0	0	0	0	0		0	0		9	96	30	1996-09-12 07:00:00
256.292	23.28	58.9	0	0	24.89	166.9	626.593	0	0	0	0	0	0		0	0		9	96	30	1996-09-12 07:30:00
256.312	23.91	55.4	0	0	26.52	220.4	827.448	0	0	0	0	0	0		0	0		9	96	30	1996-09-12 08:00:00
256.333	24.6	51.3	0	0	28.29	272.6	1023.42	0	0	0	0	0	0		0	0		9	96	30	1996-09-12 08:30:00
256.354	25.27	48.5	0	0	30.25	319	1197.62	0	0	0	0	0	0		0	0		9	96	30	1996-09-12 09:00:00
256.375	26.26	45.4	0	0	32.52	359.4	1349.3	0	0	0	0	0	0		0	0		9	96	30	1996-09-12 09:30:00
256.396	26.95	43.4	0	0	34.48	392.4	1473.19	0	0	0	0	0	0		0	0		9	96	30	1996-09-12 10:00:00
256.417	27.79	40.7	0	0	36.38	418.9	1572.68	0	0	0	0	0	0		0	0		9	96	30	1996-09-12 10:30:00
256.438	29.48	37	0	0	38.54	437.7	1643.26	0	0	0	0	0	0		0	0		9	96	30	1996-09-12 11:00:00
256.458	30.3	34	0	0	40.1	447.2	1678.92	0	0	0	0	0	0		0	0		9	96	30	1996-09-12 11:30:00
256.479	30.47	30.7	0	0	41.04	448.9	1685.31	0	0	0	0	0	0		0	0		9	96	30	1996-09-12 12:00:00
256.5	31.52	24.7	0	0	42.16	441.6	1657.9	0	0	0	0	0	0		0	0		9	96	30	1996-09-12 12:30:00
256.521	32.23	19.6	0	0	42.76	425.7	1598.21	0	0	0	0	0	0		0	0		9	96	30	1996-09-12 13:00:00
256.542	33.16	16.5	0	0	42.81	401.1	1505.85	0	0	0	0	0	0		0	0		9	96	30	1996-09-12 13:30:00
256.562	34.16	13.9	0	0	42.76	368.9	1384.96	0	0	0	0	0	0		0	0		9	96	30	1996-09-12 14:00:00
256.583	34.46	12.1	0	0	41.1	329.1	1235.54	0	0	0	0	0	0		0	0		9	96	30	1996-09-12 14:30:00
256.604	34.64	10.6	0	0	39.94	283.6	1064.72	0	0	0	0	0	0		0	0		9	96	30	1996-09-12 15:00:00
256.625	34.64	10.3	0	0	38.46	233.6	877.004	0	0	0	0	0	0		0	0		9	96	30	1996-09-12 15:30:00
256.646	34.61	10.2	0	0	37.21	180.5	677.651	0	0	0	0	0	0		0	0		9	96	30	1996-09-12 16:00:00
256.667	34.44	10.4	0	0	35.61	127.3	477.922	0	0	0	0	0	0		0	0		9	96	30	1996-09-12 16:30:00
256.688	34.14	11	0	0	33.54	67.62	253.866	0	0	0	0	0	0		0	0		9	96	30	1996-09-12 17:00:00
256.708	32.74	13.1	0	0	32.48	21.58	81.0178	0	0	0	0	0	0		0	0		9	96	30	1996-09-12 17:30:00
256.729	32.15	14.4	0	0	31.54	3.83	14.379	0	0	0	0	0	0		0	0		9	96	30	1996-09-12 18:00:00
256.75	31.57	16.3	0	0	30.69	0	0	0	0	0	0	0	0		0	0		9	96	30	1996-09-12 18:30:00
256.771	31.09	17.5	0	0	30.15	0	0	0	0	0	0	0	0		0	0		9	96	30	1996-09-12 19:00:00
256.792	30.62	17.9	0	0	29.65	0	0	0	0	0	0	0	0		0	0		9	96	30	1996-09-12 19:30:00
256.812	30.1	18.5	0	0	29.22	0	0	0	0	0	0	0	0		0	0		9	96	30	1996-09-12 20:00:00
256.833	29.64	21.6	0	0	28.95	0	0	0	0	0	0	0	0		0	0		9	96	30	1996-09-12 20:30:00
256.854	28.57	26.5	0	0	28.46	0	0	0	0	0	0	0	0		0	0		9	96	30	1996-09-12 21:00:00
256.875	27.59	30.9	0	0	27.92	0	0	0	0	0	0	0	0		0	0		9	96	30	1996-09-12 21:30:00
256.896	27.38	32.8	0	0	27.52	0	0	0	0	0	0	0	0		0	0		9	96	30	1996-09-12 22:00:00
256.917	27.05	34.6	0	0	26.96	0	0	0	0	0	0	0	0		0	0		9	96	30	1996-09-12 22:30:00
256.938	26.58	37.1	0	0	26.62	0	0	0	0	0	0	0	0		0	0		9	96	30	1996-09-12 23:00:00
256.958	26.05	40.1	0	0	26.03	0	0	0	0	0	0	0	0		0	0		9	96	30	1996-09-12 23:30:00
256.979	25.52	42.7	0	0	25.64	0	0	0	0	0	0	0	0		0	0		9	96	30	1996-09-13
257	25.18	43.6	0	0	25.2	0	0	0	0	0	0	0	0		0	0		9	96	30	1996-09-13 00:30:00
257.021	24.93	44.7	0	0	24.84	0	0	0	0	0	0	0	0		0	0		9	96	30	1996-09-13 01:00:00
257.042	24.69	47	0	0	24.45	0	0	0	0	0	0	0	0		0	0		9	96	30	1996-09-13 01:30:00
257.062	24.38	50.7	0	0	24.17	0	0	0	0	0	0	0	0		0	0		9	96	30	1996-09-13 02:00:00
257.083	24.22	52.8	0	0	23.96	0	0	0	0	0	0	0	0		0	0		9	96	30	1996-09-13 02:30:00
257.104	23.89	54.8	0	0	23.65	0	0	0	0	0	0	0	0		0	0		9	96	30	1996-09-13 03:00:00
257.125	23.84	55.7	0	1	23.43	0	0	0	0	0	0	0	0		0	0		9	96	30	1996-09-13 03:30:00
257.146	23.67	56.6	0	1	23.23	0	0	0	0	0	0	0	0		0	0		9	96	30	1996-09-13 04:00:00
257.167	23.42	58.1	0	1	23	0	0	0	0	0	0	0	0		0	0		9	96	30	1996-09-13 04:30:00
257.188	23.15	59.8	0	1	22.74	0	0	0	0	0	0	0	0		0	0		9	96	30	1996-09-13 05:00:00
257.208	22.96	60.9	0	2	22.51	0.75	2.81573	0	0	0	0	0	0		0	0		9	96	30	1996-09-13 05:30:00
257.229	22.83	61.8	0	2	22.54	14.82	55.6387	0	0	0	0	0	0		0	0		9	96	30	1996-09-13 06:00:00
257.25	23.33	60.5	0	1	23.1	51.48	193.271	0	0	0	0	0	0		0	0		9	96	30	1996-09-13 06:30:00
257.271	23.94	58.8	0	0	24.13	112.3	421.608	0	0	0	0	0	0		0	0		9	96	30	1996-09-13 07:00:00
257.292	24.51	56.8	0	0	25.61	169	634.477	0	0	0	0	0	0		0	0		9	96	30	1996-09-13 07:30:00
257.312	24.99	54.3	0	0	27.35	224	840.963	0	0	0	0	0	0		0	0		9	96	30	1996-09-13 08:00:00
257.333	25.45	52.6	0	0	29.45	277	1039.94	0	0	0	0	0	0		0	0		9	96	30	1996-09-13 08:30:00
257.354	26.39	48	0	0	31.67	324.1	1216.77	0	0	0	0	0	0		0	0		9	96	30	1996-09-13 09:00:00
257.375	27.23	44.1	0	0	33.69	364.2	1367.32	0	0	0	0	0	0		0	0		9	96	30	1996-09-13 09:30:00
257.396	28.3	39.9	0	0	35.64	398	1494.21	0	0	0	0	0	0		0	0		9	96	30	1996-09-13 10:00:00
257.417	29.27	37.4	0	0	37.91	424	1591.82	0	0	0	0	0	0		0	0		9	96	30	1996-09-13 10:30:00
257.438	30.35	33.5	0	0	39.86	441.1	1656.02	0	0	0	0	0	0		0	0		9	96	30	1996-09-13 11:00:00
257.458	31.48	27.3	0	0	41.65	450.7	1692.06	0	0	0	0	0	0		0	0		9	96	30	1996-09-13 11:30:00
257.479	32.52	24.9	0	0	43.73	450.9	1692.81	0	0	0	0	0	0		0	0		9	96	30	1996-09-13 12:00:00
257.5	33.58	21.1	0	0	44.63	441.6	1657.9	0	0	0	0	0	0		0	0		9	96	30	1996-09-13 12:30:00
257.521	34.92	18.7	0	0	44.82	425.6	1597.83	0	0	0	0	0	0		0	0		9	96	30	1996-09-13 13:00:00
257.542	37.37	14.5	0	0	44.5	401.3	1506.6	0	0	0	0	0	0		0	0		9	96	30	1996-09-13 13:30:00
257.562	37.46	13.5	0	0	44.14	368.9	1384.96	0	0	0	0	0	0		0	0		9	96	30	1996-09-13 14:00:00
257.583	38.56	11.6	0	0	43.31	329.7	1237.79	0	0	0	0	0	0		0	0		9	96	30	1996-09-13 14:30:00
257.604	38.67	11.1	0	0	42.38	283.9	1065.85	0	0	0	0	0	0		0	0		9	96	30	1996-09-13 15:00:00
257.625	38.37	11	0	0	40.7	232.9	874.376	0	0	0	0	0	0		0	0		9	96	30	1996-09-13 15:30:00
257.646	37.89	10.9	0	0	38.85	180.5	677.651	0	0	0	0	0	0		0	0		9	96	30	1996-09-13 16:00:00
257.667	37.35	11	0	0	36.69	126.6	475.294	0	0	0	0	0	0		0	0		9	96	30	1996-09-13 16:30:00
257.688	36.06	11.4	0	0	34.36	63.29	237.61	0	0	0	0	0	0		0	0		9	96	30	1996-09-13 17:00:00
257.708	34.39	11.7	0	0	33.14	19.21	72.1201	0	0	0	0	0	0		0	0		9	96	30	1996-09-13 17:30:00
257.729	33.15	12.1	0	0	32.09	3.52	13.2151	0	0	0	0	0	0		0	0		9	96	30	1996-09-13 18:00:00
257.75	32.01	13	0	0	31.49	0	0	0	0	0	0	0	0		0	0		9	96	30	1996-09-13 18:30:00
257.771	31.6	14.5	0	0	30.73	0	0	0	0	0	0	0	0		0	0		9	96	30	1996-09-13 19:00:00
257.792	31.27	16.5	0	0	30.15	0	0	0	0	0	0	0	0		0	0		9	96	30	1996-09-13 19:30:00
257.812	30.88	18.3	0	0	29.68	0	0	0	0	0	0	0	0		0	0		9	96	30	1996-09-13 20:00:00
257.833	30.37	20.3	0	0	29.25	0	0	0	0	0	0	0	0		0	0		9	96	30	1996-09-13 20:30:00
257.854	30.02	21.5	0	0	28.93	0	0	0	0	0	0	0	0		0	0		9	96	30	1996-09-13 21:00:00
257.875	29.74	22.5	0	0	28.71	0	0	0	0	0	0	0	0		0	0		9	96	30	1996-09-13 21:30:00
257.896	28.74	29.7	0	0	28.33	0	0	0	0	0	0	0	0		0	0		9	96	30	1996-09-13 22:00:00
257.917	28.13	35.9	0	0	27.96	0	0	0	0	0	0	0	0		0	0		9	96	30	1996-09-13 22:30:00
257.938	27.67	37.9	0	0	27.47	0	0	0	0	0	0	0	0		0	0		9	96	30	1996-09-13 23:00:00
257.958	27.04	40	0	0	27.06	0	0	0	0	0	0	0	0		0	0		9	96	30	1996-09-13 23:30:00
257.979	26.59	42.2	0	0	26.66	0	0	0	0	0	0	0	0		0	0		9	96	30	1996-09-14
258	26.34	44.3	0	0	26.15	0	0	0	0	0	0	0	0		0	0		9	96	30	1996-09-14 00:30:00
258.021	26.11	46.8	0	0	25.73	0	0	0	0	0	0	0	0		0	0		9	96	30	1996-09-14 01:00:00
258.042	26.11	48.5	0	0	25.52	0	0	0	0	0	0	0	0		0	0		9	96	30	1996-09-14 01:30:00
258.062	25.84	50.5	0	0	25.24	0	0	0	0	0	0	0	0		0	0		9	96	30	1996-09-14 02:00:00
258.083	25.39	52.4	0	1	24.87	0	0	0	0	0	0	0	0		0	0		9	96	30	1996-09-14 02:30:00
258.104	25.01	53.3	0	1	24.62	0	0	0	0	0	0	0	0		0	0		9	96	30	1996-09-14 03:00:00
258.125	24.79	53.5	0	1	24.3	0	0	0	0	0	0	0	0		0	0		9	96	30	1996-09-14 03:30:00
258.146	24.77	51.7	0	1	24	0	0	0	0	0	0	0	0		0	0		9	96	30	1996-09-14 04:00:00
258.167	24.56	52	0	1	23.71	0	0	0	0	0	0	0	0		0	0		9	96	30	1996-09-14 04:30:00
258.188	24.18	52.5	0	1	23.32	0	0	0	0	0	0	0	0		0	0		9	96	30	1996-09-14 05:00:00
258.208	24.16	50.6	0	0	23.28	0.77	2.89081	0	0	0	0	0	0		0	0		9	96	30	1996-09-14 05:30:00
258.229	23.96	49.9	0	0	23.17	14.04	52.7104	0	0	0	0	0	0		0	0		9	96	30	1996-09-14 06:00:00
258.25	24.63	48.6	0	0	23.88	52.74	198.002	0	0	0	0	0	0		0	0		9	96	30	1996-09-14 06:30:00
258.271	25.57	46	0	0	25.15	117	439.253	0	0	0	0	0	0		0	0		9	96	30	1996-09-14 07:00:00
258.292	26.2	44.4	0	0	26.79	172.1	646.115	0	0	0	0	0	0		0	0		9	96	30	1996-09-14 07:30:00
258.312	26.24	44.4	0	0	28.59	225.5	846.595	0	0	0	0	0	0		0	0		9	96	30	1996-09-14 08:00:00
258.333	27.22	43.1	0	0	30.84	276.7	1038.81	0	0	0	0	0	0		0	0		9	96	30	1996-09-14 08:30:00
258.354	28.09	41.9	0	0	32.6	323.4	1214.14	0	0	0	0	0	0		0	0		9	96	30	1996-09-14 09:00:00
258.375	28.84	39.6	0	0	34.46	364.9	1369.94	0	0	0	0	0	0		0	0		9	96	30	1996-09-14 09:30:00
258.396	29.71	36.9	0	0	36.85	398.8	1497.21	0	0	0	0	0	0		0	0		9	96	30	1996-09-14 10:00:00
258.417	30.74	32.3	0	0	39.26	425.3	1596.7	0	0	0	0	0	0		0	0		9	96	30	1996-09-14 10:30:00
258.438	32.09	25.2	0	0	40.78	443.6	1665.41	0	0	0	0	0	0		0	0		9	96	30	1996-09-14 11:00:00
258.458	33.2	17.7	0	0	42.5	453	1700.7	0	0	0	0	0	0		0	0		9	96	30	1996-09-14 11:30:00
258.479	34.2	13.6	0	0	44.06	454	1704.45	0	0	0	0	0	0		0	0		9	96	30	1996-09-14 12:00:00
258.5	35.21	11.4	0	0	45.45	446.5	1676.29	0	0	0	0	0	0		0	0		9	96	30	1996-09-14 12:30:00
258.521	35.7	10.4	0	0	46.32	429.4	1612.1	0	0	0	0	0	0		0	0		9	96	30	1996-09-14 13:00:00
258.542	36.62	9.8	0	0	46.42	404.1	1517.11	0	0	0	0	0	0		0	0		9	96	30	1996-09-14 13:30:00
258.562	37.25	9	0	0	45.77	371.9	1396.22	0	0	0	0	0	0		0	0		9	96	30	1996-09-14 14:00:00
258.583	37.29	8.5	0	0	44.42	332.3	1247.55	0	0	0	0	0	0		0	0		9	96	30	1996-09-14 14:30:00
258.604	37.34	8.5	0	0	42.92	286.9	1077.11	0	0	0	0	0	0		0	0		9	96	30	1996-09-14 15:00:00
258.625	37.06	8.6	0	0	41.34	236.3	887.141	0	0	0	0	0	0		0	0		9	96	30	1996-09-14 15:30:00
258.646	37.33	8.5	0	0	39.86	183.6	689.289	0	0	0	0	0	0		0	0		9	96	30	1996-09-14 16:00:00
258.667	36.9	8.7	0	0	37.58	128.5	482.428	0	0	0	0	0	0		0	0		9	96	30	1996-09-14 16:30:00
258.688	35.81	9.1	0	0	35.42	60.66	227.736	0	0	0	0	0	0		0	0		9	96	30	1996-09-14 17:00:00
258.708	34.62	9.5	0	0	34.25	17.8	66.8265	0	0	0	0	0	0		0	0		9	96	30	1996-09-14 17:30:00
258.729	33.95	10.2	0	0	33.29	3.16	11.8636	0	0	0	0	0	0		0	0		9	96	30	1996-09-14 18:00:00
258.75	33.5	11	0	0	32.48	0	0	0	0	0	0	0	0		0	0		9	96	30	1996-09-14 18:30:00
258.771	32.94	12.8	0	0	31.85	0	0	0	0	0	0	0	0		0	0		9	96	30	1996-09-14 19:00:00
258.792	32.31	14.1	0	0	31.34	0	0	0	0	0	0	0	0		0	0		9	96	30	1996-09-14 19:30:00
258.812	31.81	14.6	0	0	30.94	0	0	0	0	0	0	0	0		0	0		9	96	30	1996-09-14 20:00:00
258.833	31.32	16.1	0	0	30.56	0	0	0	0	0	0	0	0		0	0		9	96	30	1996-09-14 20:30:00
258.854	30.41	28.8	0	0	30.02	0	0	0	0	0	0	0	0		0	0		9	96	30	1996-09-14 21:00:00
258.875	29.8	34	0	0	29.58	0	0	0	0	0	0	0	0		0	0		9	96	30	1996-09-14 21:30:00
258.896	29.38	34.7	0	0	29.11	0	0	0	0	0	0	0	0		0	0		9	96	30	1996-09-14 22:00:00
258.917	28.71	34.1	0	0	28.6	0	0	0	0	0	0	0	0		0	0		9	96	30	1996-09-14 22:30:00
258.938	28.16	34	0	0	28.1	0	0	0	0	0	0	0	0		0	0		9	96	30	1996-09-14 23:00:00
258.958	27.82	34.2	0	0	27.74	0	0	0	0	0	0	0	0		0	0		9	96	30	1996-09-14 23:30:00
258.979	27.63	33.5	0	0	27.29	0	0	0	0	0	0	0	0		0	0		9	96	30	1996-09-15
259	27.46	33.9	0	0	26.95	0	0	0	0	0	0	0	0		0	0		9	96	30	1996-09-15 00:30:00
259.021	27.34	33.7	0	0	26.58	0	0	0	0	0	0	0	0		0	0		9	96	30	1996-09-15 01:00:00
259.042	27.14	33.3	0	0	26.27	0	0	0	0	0	0	0	0		0	0		9	96	30	1996-09-15 01:30:00
259.062	26.98	33.3	0	0	26.03	0	0	0	0	0	0	0	0		0	0		9	96	30	1996-09-15 02:00:00
259.083	26.87	33.2	0	0	25.71	0	0	0	0	0	0	0	0		0	0		9	96	30	1996-09-15 02:30:00
259.104	26.41	34.3	0	0	25.38	0	0	0	0	0	0	0	0		0	0		9	96	30	1996-09-15 03:00:00
259.125	26.26	34.7	0	0	25.16	0	0	0	0	0	0	0	0		0	0		9	96	30	1996-09-15 03:30:00
259.146	26.21	34.1	0	0	25.01	0	0	0	0	0	0	0	0		0	0		9	96	30	1996-09-15 04:00:00
259.167	26.03	33.5	0	0	24.87	0	0	0	0	0	0	0	0		0	0		9	96	30	1996-09-15 04:30:00
259.188	25.77	33.6	0	0	24.64	0	0	0	0	0	0	0	0		0	0		9	96	30	1996-09-15 05:00:00
259.208	25.42	33.7	0	0	24.44	0.73	2.74064	0	0	0	0	0	0		0	0		9	96	30	1996-09-15 05:30:00
259.229	25.8	31.9	0	0	24.56	14.31	53.724	0	0	0	0	0	0		0	0		9	96	30	1996-09-15 06:00:00
259.25	26.36	30.5	0	0	25.14	51.44	193.121	0	0	0	0	0	0		0	0		9	96	30	1996-09-15 06:30:00
259.271	27.27	28.4	0	0	26.34	114.3	429.116	0	0	0	0	0	0		0	0		9	96	30	1996-09-15 07:00:00
259.292	27.9	26.8	0	0	27.79	170.5	640.108	0	0	0	0	0	0		0	0		9	96	30	1996-09-15 07:30:00
259.312	28.49	24.7	0	0	29.5	225.4	846.219	0	0	0	0	0	0		0	0		9	96	30	1996-09-15 08:00:00
259.333	29.17	22.9	0	0	31.44	276.9	1039.57	0	0	0	0	0	0		0	0		9	96	30	1996-09-15 08:30:00
259.354	30.18	20.4	0	0	33.63	324.2	1217.14	0	0	0	0	0	0		0	0		9	96	30	1996-09-15 09:00:00
259.375	31.21	18.5	0	0	36	364.1	1366.94	0	0	0	0	0	0		0	0		9	96	30	1996-09-15 09:30:00
259.396	33.1	16	0	0	38.65	395.8	1485.95	0	0	0	0	0	0		0	0		9	96	30	1996-09-15 10:00:00
259.417	35.48	13.1	0	0	41.13	419.3	1574.18	0	0	0	0	0	0		0	0		9	96	30	1996-09-15 10:30:00
259.438	36.22	11.7	0	0	42.64	436.5	1638.75	0	0	0	0	0	0		0	0		9	96	30	1996-09-15 11:00:00
259.458	38.12	10.1	0	0	44.37	444.3	1668.04	0	0	0	0	0	0		0	0		9	96	30	1996-09-15 11:30:00
259.479	39.35	9.2	0	0	45.59	443.5	1665.03	0	0	0	0	0	0		0	0		9	96	30	1996-09-15 12:00:00
259.5	40.31	8.4	0	0	46.67	435.3	1634.25	0	0	0	0	0	0		0	0		9	96	30	1996-09-15 12:30:00
259.521	41.12	7.7	0	0	47.34	418.2	1570.05	0	0	0	0	0	0		0	0		9	96	30	1996-09-15 13:00:00
259.542	42.02	7	0	0	47.74	393.7	1478.07	0	0	0	0	0	0		0	0		9	96	30	1996-09-15 13:30:00
259.562	42.12	6.8	0	0	47.12	361.3	1356.43	0	0	0	0	0	0		0	0		9	96	30	1996-09-15 14:00:00
259.583	42.64	6.5	0	0	46.62	321.2	1205.88	0	0	0	0	0	0		0	0		9	96	30	1996-09-15 14:30:00
259.604	42.5	6.4	0	0	45.59	274.5	1030.56	0	0	0	0	0	0		0	0		9	96	30	1996-09-15 15:00:00
259.625	39.93	7.4	0	0	43.35	225.2	845.468	0	0	0	0	0	0		0	0		9	96	30	1996-09-15 15:30:00
259.646	38.89	7.7	0	0	41.7	170.2	638.982	0	0	0	0	0	0		0	0		9	96	30	1996-09-15 16:00:00
259.667	38.09	7.9	0	0	39.55	116.3	436.625	0	0	0	0	0	0		0	0		9	96	30	1996-09-15 16:30:00
259.688	37.24	8.2	0	0	37.47	56.48	212.043	0	0	0	0	0	0		0	0		9	96	30	1996-09-15 17:00:00
259.708	36.29	8.8	0	0	36.19	19.61	73.6218	0	0	0	0	0	0		0	0		9	96	30	1996-09-15 17:30:00
259.729	35.53	9.8	0	0	35.27	2.83	10.6247	0	0	0	0	0	0		0	0		9	96	30	1996-09-15 18:00:00
259.75	35.03	10.7	0	0	34.51	0	0	0	0	0	0	0	0		0	0		9	96	30	1996-09-15 18:30:00
259.771	34.3	11.8	0	0	33.75	0	0	0	0	0	0	0	0		0	0		9	96	30	1996-09-15 19:00:00
259.792	33.4	14.1	0	0	33.14	0	0	0	0	0	0	0	0		0	0		9	96	30	1996-09-15 19:30:00
259.812	32.52	15.5	0	0	32.52	0	0	0	0	0	0	0	0		0	0		9	96	30	1996-09-15 20:00:00
259.833	31.93	15	0	0	31.83	0	0	0	0	0	0	0	0		0	0		9	96	30	1996-09-15 20:30:00
259.854	31.39	15.4	0	0	31.19	0	0	0	0	0	0	0	0		0	0		9	96	30	1996-09-15 21:00:00
259.875	30.9	16	0	0	30.59	0	0	0	0	0	0	0	0		0	0		9	96	30	1996-09-15 21:30:00
259.896	30.5	16.6	0	0	30.1	0	0	0	0	0	0	0	0		0	0		9	96	30	1996-09-15 22:00:00
259.917	30.14	17.1	0	0	29.59	0	0	0	0	0	0	0	0		0	0		9	96	30	1996-09-15 22:30:00
259.938	29.78	17.3	0	0	29.2	0	0	0	0	0	0	0	0		0	0		9	96	30	1996-09-15 23:00:00
259.958	29.56	17.7	0	0	28.85	0	0	0	0	0	0	0	0		0	0		9	96	30	1996-09-15 23:30:00
259.979	29.35	18.3	0	0	28.51	0	0	0	0	0	0	0	0		0	0		9	96	30	1996-09-16
260	29.03	18.5	0	0	28.16	0	0	0	0	0	0	0	0		0	0		9	96	30	1996-09-16 00:30:00
260.021	28.68	18.9	0	0	27.84	0	0	0	0	0	0	0	0		0	0		9	96	30	1996-09-16 01:00:00
260.042	28.42	19.4	0	0	27.46	0	0	0	0	0	0	0	0		0	0		9	96	30	1996-09-16 01:30:00
260.062	28.08	20.1	0	0	27.09	0	0	0	0	0	0	0	0		0	0		9	96	30	1996-09-16 02:00:00
260.083	27.82	20.7	0	0	26.88	0	0	0	0	0	0	0	0		0	0		9	96	30	1996-09-16 02:30:00
260.104	27.65	21	0	0	26.6	0	0	0	0	0	0	0	0		0	0		9	96	30	1996-09-16 03:00:00
260.125	27.37	21.7	0	0	26.38	0	0	0	0	0	0	0	0		0	0		9	96	30	1996-09-16 03:30:00
260.146	27.09	22.3	0	0	26.19	0	0	0	0	0	0	0	0		0	0		9	96	30	1996-09-16 04:00:00
260.167	26.78	23.2	0	0	25.95	0	0	0	0	0	0	0	0		0	0		9	96	30	1996-09-16 04:30:00
260.188	26.65	24.1	0	0	25.68	0	0	0	0	0	0	0	0		0	0		9	96	30	1996-09-16 05:00:00
260.208	26.66	25.1	0	0	25.54	0.57	2.13995	0	0	0	0	0	0		0	0		9	96	30	1996-09-16 05:30:00
260.229	26.19	27.6	0	0	25.45	13.8	51.8093	0	0	0	0	0	0		0	0		9	96	30	1996-09-16 06:00:00
260.25	26.27	29.5	0	0	25.89	48.54	182.234	0	0	0	0	0	0		0	0		9	96	30	1996-09-16 06:30:00
260.271	27.04	29.2	0	0	26.86	105.6	396.454	0	0	0	0	0	0		0	0		9	96	30	1996-09-16 07:00:00
260.292	27.68	28.7	0	0	28.18	160.1	601.063	0	0	0	0	0	0		0	0		9	96	30	1996-09-16 07:30:00
260.312	28.06	28.3	0	0	29.75	214.9	806.799	0	0	0	0	0	0		0	0		9	96	30	1996-09-16 08:00:00
260.333	28.89	26.6	0	0	31.55	265.2	995.64	0	0	0	0	0	0		0	0		9	96	30	1996-09-16 08:30:00
260.354	29.46	25.8	0	0	33.31	310.4	1165.33	0	0	0	0	0	0		0	0		9	96	30	1996-09-16 09:00:00
260.375	30.69	23.8	0	0	35.37	351.6	1320.01	0	0	0	0	0	0		0	0		9	96	30	1996-09-16 09:30:00
260.396	31.62	23.5	0	0	38.11	386.4	1450.66	0	0	0	0	0	0		0	0		9	96	30	1996-09-16 10:00:00
260.417	32.69	20.9	0	0	40.75	410.7	1541.89	0	0	0	0	0	0		0	0		9	96	30	1996-09-16 10:30:00
260.438	33.47	16.6	0	0	41.58	427.8	1606.09	0	0	0	0	0	0		0	0		9	96	30	1996-09-16 11:00:00
260.458	34.32	14.7	0	0	43.45	435.4	1634.62	0	0	0	0	0	0		0	0		9	96	30	1996-09-16 11:30:00
260.479	35.36	13.2	0	0	45.37	434.8	1632.37	0	0	0	0	0	0		0	0		9	96	30	1996-09-16 12:00:00
260.5	35.97	12.4	0	0	46.36	426.4	1600.83	0	0	0	0	0	0		0	0		9	96	30	1996-09-16 12:30:00
260.521	36.96	11.2	0	0	46.95	408.9	1535.13	0	0	0	0	0	0		0	0		9	96	30	1996-09-16 13:00:00
260.542	37.05	10.6	0	0	46.6	383.3	1439.02	0	0	0	0	0	0		0	0		9	96	30	1996-09-16 13:30:00
260.562	37.89	10.2	0	0	46.08	350.6	1316.26	0	0	0	0	0	0		0	0		9	96	30	1996-09-16 14:00:00
260.583	38.18	9.7	0	0	45.25	310.7	1166.46	0	0	0	0	0	0		0	0		9	96	30	1996-09-16 14:30:00
260.604	38.72	9.3	0	0	43.73	264.5	993.012	0	0	0	0	0	0		0	0		9	96	30	1996-09-16 15:00:00
260.625	39.28	9.1	0	0	42	214.4	804.922	0	0	0	0	0	0		0	0		9	96	30	1996-09-16 15:30:00
260.646	39.27	9.3	0	0	40.06	162	608.197	0	0	0	0	0	0		0	0		9	96	30	1996-09-16 16:00:00
260.667	37.48	10.5	0	0	37.89	109.5	411.096	0	0	0	0	0	0		0	0		9	96	30	1996-09-16 16:30:00
260.688	35.94	12.1	0	0	36.09	53.26	199.954	0	0	0	0	0	0		0	0		9	96	30	1996-09-16 17:00:00
260.708	34.21	14.7	0	0	35.01	19.14	71.8573	0	0	0	0	0	0		0	0		9	96	30	1996-09-16 17:30:00
260.729	33.42	16.7	0	0	34.01	2.41	9.04786	0	0	0	0	0	0		0	0		9	96	30	1996-09-16 18:00:00
260.75	32.27	22.6	0	0	33.05	0	0	0	0	0	0	0	0		0	0		9	96	30	1996-09-16 18:30:00
260.771	30.09	32.5	0	0	32.03	0	0	0	0	0	0	0	0		0	0		9	96	30	1996-09-16 19:00:00
260.792	29.1	36.3	0	0	30.96	0	0	0	0	0	0	0	0		0	0		9	96	30	1996-09-16 19:30:00
260.812	28.06	40	0	0	29.84	0	0	0	0	0	0	0	0		0	0		9	96	30	1996-09-16 20:00:00
260.833	27.37	43.1	0	0	28.9	0	0	0	0	0	0	0	0		0	0		9	96	30	1996-09-16 20:30:00
260.854	27.05	44.7	0	0	28.13	0	0	0	0	0	0	0	0		0	0		9	96	30	1996-09-16 21:00:00
260.875	26.55	46.5	0	0	27.44	0	0	0	0	0	0	0	0		0	0		9	96	30	1996-09-16 21:30:00
260.896	25.71	50.6	0	0	26.79	0	0	0	0	0	0	0	0		0	0		9	96	30	1996-09-16 22:00:00
260.917	25.22	52.6	0	0	26.23	0	0	0	0	0	0	0	0		0	0		9	96	30	1996-09-16 22:30:00
260.938	25.01	52.3	0	0	25.72	0	0	0	0	0	0	0	0		0	0		9	96	30	1996-09-16 23:00:00
260.958	24.44	54.1	0	0	25.19	0	0	0	0	0	0	0	0		0	0		9	96	30	1996-09-16 23:30:00
260.979	23.79	58	0	0	24.67	0	0	0	0	0	0	0	0		0	0		9	96	30	1996-09-17
261	23.6	58	0	0	24.24	0	0	0	0	0	0	0	0		0	0		9	96	30	1996-09-17 00:30:00
261.021	23.36	59.7	0	1	23.82	0	0	0	0	0	0	0	0		0	0		9	96	30	1996-09-17 01:00:00
261.042	23.21	60.3	0	1	23.46	0	0	0	0	0	0	0	0		0	0		9	96	30	1996-09-17 01:30:00
261.062	23.09	60.4	0	1	23.24	0	0	0	0	0	0	0	0		0	0		9	96	30	1996-09-17 02:00:00
261.083	22.56	62.3	0	1	22.98	0	0	0	0	0	0	0	0		0	0		9	96	30	1996-09-17 02:30:00
261.104	22.55	62.3	0	1	22.66	0	0	0	0	0	0	0	0		0	0		9	96	30	1996-09-17 03:00:00
261.125	22.37	62.5	0	1	22.34	0	0	0	0	0	0	0	0		0	0		9	96	30	1996-09-17 03:30:00
261.146	22.1	63.4	0	1	22.08	0	0	0	0	0	0	0	0		0	0		9	96	30	1996-09-17 04:00:00
261.167	21.88	64.1	0	2	21.83	0	0	0	0	0	0	0	0		0	0		9	96	30	1996-09-17 04:30:00
261.188	21.9	63.9	0	2	21.75	0	0	0	0	0	0	0	0		0	0		9	96	30	1996-09-17 05:00:00
261.208	21.76	64	0	2	21.57	0.49	1.83961	0	0	0	0	0	0		0	0		9	96	30	1996-09-17 05:30:00
261.229	21.49	64.5	0	2	21.56	12.21	45.84	0	0	0	0	0	0		0	0		9	96	30	1996-09-17 06:00:00
261.25	21.52	64.3	0	1	22.04	29.11	109.288	0	0	0	0	0	0		0	0		9	96	30	1996-09-17 06:30:00
261.271	21.69	63.7	0	1	22.76	61.57	231.152	0	0	0	0	0	0		0	0		9	96	30	1996-09-17 07:00:00
261.292	22.3	61.7	0	0	23.97	156.6	587.923	0	0	0	0	0	0		0	0		9	96	30	1996-09-17 07:30:00
261.312	23.27	57.9	0	0	25.89	215.9	810.553	0	0	0	0	0	0		0	0		9	96	30	1996-09-17 08:00:00
261.333	24.17	53	0	0	27.86	269.8	1012.91	0	0	0	0	0	0		0	0		9	96	30	1996-09-17 08:30:00
261.354	25.06	48.3	0	0	30.12	318	1193.87	0	0	0	0	0	0		0	0		9	96	30	1996-09-17 09:00:00
261.375	25.85	44.7	0	0	32.64	359	1347.79	0	0	0	0	0	0		0	0		9	96	30	1996-09-17 09:30:00
261.396	26.56	41.1	0	0	34.77	392.6	1473.94	0	0	0	0	0	0		0	0		9	96	30	1996-09-17 10:00:00
261.417	27.48	36.7	0	0	36.68	418.8	1572.3	0	0	0	0	0	0		0	0		9	96	30	1996-09-17 10:30:00
261.438	28.95	30.6	0	0	38.77	435.8	1636.12	0	0	0	0	0	0		0	0		9	96	30	1996-09-17 11:00:00
261.458	29.54	24.5	0	0	40.41	445.1	1671.04	0	0	0	0	0	0		0	0		9	96	30	1996-09-17 11:30:00
261.479	30.4	19.1	0	0	41.52	443.1	1663.53	0	0	0	0	0	0		0	0		9	96	30	1996-09-17 12:00:00
261.5	31.44	15	0	0	41.81	434.1	1629.74	0	0	0	0	0	0		0	0		9	96	30	1996-09-17 12:30:00
261.521	31.48	13.6	0	0	42	418.5	1571.17	0	0	0	0	0	0		0	0		9	96	30	1996-09-17 13:00:00
261.542	31.96	12.6	0	0	41.84	392.5	1473.56	0	0	0	0	0	0		0	0		9	96	30	1996-09-17 13:30:00
261.562	32.49	12.3	0	0	41.8	360.9	1354.93	0	0	0	0	0	0		0	0		9	96	30	1996-09-17 14:00:00
261.583	33.03	11.9	0	0	41.29	319.7	1200.25	0	0	0	0	0	0		0	0		9	96	30	1996-09-17 14:30:00
261.604	33.27	11.7	0	0	39.72	273.2	1025.67	0	0	0	0	0	0		0	0		9	96	30	1996-09-17 15:00:00
261.625	33.47	11.5	0	0	37.78	222.7	836.083	0	0	0	0	0	0		0	0		9	96	30	1996-09-17 15:30:00
261.646	32.92	11.7	0	0	35.76	170.5	640.108	0	0	0	0	0	0		0	0		9	96	30	1996-09-17 16:00:00
261.667	32.75	11.9	0	0	33.71	117	439.253	0	0	0	0	0	0		0	0		9	96	30	1996-09-17 16:30:00
261.688	31.58	13.2	0	0	31.78	51.96	195.073	0	0	0	0	0	0		0	0		9	96	30	1996-09-17 17:00:00
261.708	30.49	14.1	0	0	30.78	17.29	64.9118	0	0	0	0	0	0		0	0		9	96	30	1996-09-17 17:30:00
261.729	30	14.9	0	0	29.94	2.01	7.54614	0	0	0	0	0	0		0	0		9	96	30	1996-09-17 18:00:00
261.75	29.66	15.5	0	0	29.27	0	0	0	0	0	0	0	0		0	0		9	96	30	1996-09-17 18:30:00
261.771	29.13	15.7	0	0	28.61	0	0	0	0	0	0	0	0		0	0		9	96	30	1996-09-17 19:00:00
261.792	28.09	18.4	0	0	28.03	0	0	0	0	0	0	0	0		0	0		9	96	30	1996-09-17 19:30:00
261.812	27.14	22.9	0	0	27.43	0	0	0	0	0	0	0	0		0	0		9	96	30	1996-09-17 20:00:00
261.833	26.45	26.5	0	0	26.74	0	0	0	0	0	0	0	0		0	0		9	96	30	1996-09-17 20:30:00
261.854	25.88	29.2	0	0	26.04	0	0	0	0	0	0	0	0		0	0		9	96	30	1996-09-17 21:00:00
261.875	25.38	31	0	0	25.43	0	0	0	0	0	0	0	0		0	0		9	96	30	1996-09-17 21:30:00
261.896	24.78	33.7	0	0	24.88	0	0	0	0	0	0	0	0		0	0		9	96	30	1996-09-17 22:00:00
261.917	23.84	38.5	0	0	24.38	0	0	0	0	0	0	0	0		0	0		9	96	30	1996-09-17 22:30:00
261.938	23.44	40.1	0	0	23.91	0	0	0	0	0	0	0	0		0	0		9	96	30	1996-09-17 23:00:00
261.958	23.23	40.6	0	0	23.36	0	0	0	0	0	0	0	0		0	0		9	96	30	1996-09-17 23:30:00
261.979	23	40.8	0	0	22.82	0	0	0	0	0	0	0	0		0	0		9	96	30	1996-09-18
262	22.68	41.3	0	0	22.45	0	0	0	0	0	0	0	0		0	0		9	96	30	1996-09-18 00:30:00
262.021	22.3	41.7	0	0	22.04	0	0	0	0	0	0	0	0		0	0		9	96	30	1996-09-18 01:00:00
262.042	22.27	40.6	0	0	21.76	0	0	0	0	0	0	0	0		0	0		9	96	30	1996-09-18 01:30:00
262.062	21.96	41.1	0	0	21.42	0	0	0	0	0	0	0	0		0	0		9	96	30	1996-09-18 02:00:00
262.083	21.72	41.7	0	0	21.06	0	0	0	0	0	0	0	0		0	0		9	96	30	1996-09-18 02:30:00
262.104	21.61	42.2	0	0	20.82	0	0	0	0	0	0	0	0		0	0		9	96	30	1996-09-18 03:00:00
262.125	21.58	42.8	0	0	20.78	0	0	0	0	0	0	0	0		0	0		9	96	30	1996-09-18 03:30:00
262.146	21.45	43.3	0	0	20.67	0	0	0	0	0	0	0	0		0	0		9	96	30	1996-09-18 04:00:00
262.167	21.12	44.5	0	0	20.41	0	0	0	0	0	0	0	0		0	0		9	96	30	1996-09-18 04:30:00
262.188	21.07	45.7	0	0	20.22	0	0	0	0	0	0	0	0		0	0		9	96	30	1996-09-18 05:00:00
262.208	21.07	46.9	0	0	20.11	0.46	1.72698	0	0	0	0	0	0		0	0		9	96	30	1996-09-18 05:30:00
262.229	21.1	47.6	0	0	20.14	12.21	45.84	0	0	0	0	0	0		0	0		9	96	30	1996-09-18 06:00:00
262.25	21.41	47.4	0	0	20.81	49.23	184.824	0	0	0	0	0	0		0	0		9	96	30	1996-09-18 06:30:00
262.271	22.13	45.9	0	0	22	119.1	447.137	0	0	0	0	0	0		0	0		9	96	30	1996-09-18 07:00:00
262.292	22.79	44.2	0	0	23.48	175.3	658.129	0	0	0	0	0	0		0	0		9	96	30	1996-09-18 07:30:00
262.312	23.51	42.3	0	0	25.17	229.9	863.114	0	0	0	0	0	0		0	0		9	96	30	1996-09-18 08:00:00
262.333	24.8	39.1	0	0	27.6	280.4	1052.71	0	0	0	0	0	0		0	0		9	96	30	1996-09-18 08:30:00
262.354	26.4	36.2	0	0	30.63	325.7	1222.78	0	0	0	0	0	0		0	0		9	96	30	1996-09-18 09:00:00
262.375	27.94	28.3	0	0	33.22	365	1370.32	0	0	0	0	0	0		0	0		9	96	30	1996-09-18 09:30:00
262.396	29.94	24.4	0	0	36.2	396.6	1488.96	0	0	0	0	0	0		0	0		9	96	30	1996-09-18 10:00:00
262.417	31.69	22.1	0	0	38.88	420.9	1580.18	0	0	0	0	0	0		0	0		9	96	30	1996-09-18 10:30:00
262.438	33.28	18.1	0	0	41.26	435.8	1636.12	0	0	0	0	0	0		0	0		9	96	30	1996-09-18 11:00:00
262.458	34.38	15.5	0	0	43.11	445.2	1671.41	0	0	0	0	0	0		0	0		9	96	30	1996-09-18 11:30:00
262.479	36.11	11.6	0	0	44.23	444.9	1670.29	0	0	0	0	0	0		0	0		9	96	30	1996-09-18 12:00:00
262.5	37.07	9.6	0	0	44.88	436.4	1638.38	0	0	0	0	0	0		0	0		9	96	30	1996-09-18 12:30:00
262.521	37.67	8.9	0	0	44.94	418.6	1571.55	0	0	0	0	0	0		0	0		9	96	30	1996-09-18 13:00:00
262.542	37.62	8.5	0	0	44.43	393.3	1476.57	0	0	0	0	0	0		0	0		9	96	30	1996-09-18 13:30:00
262.562	35.94	8.9	0	0	42.6	359.2	1348.54	0	0	0	0	0	0		0	0		9	96	30	1996-09-18 14:00:00
262.583	36.66	8.7	0	0	41.71	318.6	1196.12	0	0	0	0	0	0		0	0		9	96	30	1996-09-18 14:30:00
262.604	36.49	8.8	0	0	40.66	273.2	1025.67	0	0	0	0	0	0		0	0		9	96	30	1996-09-18 15:00:00
262.625	35.71	9.1	0	0	39.26	222.2	834.205	0	0	0	0	0	0		0	0		9	96	30	1996-09-18 15:30:00
262.646	34.68	9.5	0	0	37.72	169.3	635.603	0	0	0	0	0	0		0	0		9	96	30	1996-09-18 16:00:00
262.667	33.84	9.8	0	0	35.38	113.7	426.864	0	0	0	0	0	0		0	0		9	96	30	1996-09-18 16:30:00
262.688	33.15	10	0	0	33.46	46.98	176.377	0	0	0	0	0	0		0	0		9	96	30	1996-09-18 17:00:00
262.708	32.13	10.6	0	0	32.2	15.85	59.5057	0	0	0	0	0	0		0	0		9	96	30	1996-09-18 17:30:00
262.729	31.42	11	0	0	31.15	1.75	6.57003	0	0	0	0	0	0		0	0		9	96	30	1996-09-18 18:00:00
262.75	30.82	11.3	0	0	30.28	0	0	0	0	0	0	0	0		0	0		9	96	30	1996-09-18 18:30:00
262.771	30.13	11.9	0	0	29.54	0	0	0	0	0	0	0	0		0	0		9	96	30	1996-09-18 19:00:00
262.792	29.45	12.6	0	0	28.81	0	0	0	0	0	0	0	0		0	0		9	96	30	1996-09-18 19:30:00
262.812	28.81	14.2	0	0	28.18	0	0	0	0	0	0	0	0		0	0		9	96	30	1996-09-18 20:00:00
262.833	28.12	16.5	0	0	27.6	0	0	0	0	0	0	0	0		0	0		9	96	30	1996-09-18 20:30:00
262.854	27.28	22.2	0	0	26.99	0	0	0	0	0	0	0	0		0	0		9	96	30	1996-09-18 21:00:00
262.875	26.59	28.1	0	0	26.34	0	0	0	0	0	0	0	0		0	0		9	96	30	1996-09-18 21:30:00
262.896	26.28	30.1	0	0	25.72	0	0	0	0	0	0	0	0		0	0		9	96	30	1996-09-18 22:00:00
262.917	25.82	30.9	0	0	25.17	0	0	0	0	0	0	0	0		0	0		9	96	30	1996-09-18 22:30:00
262.938	25.45	32.2	0	0	24.77	0	0	0	0	0	0	0	0		0	0		9	96	30	1996-09-18 23:00:00
262.958	24.82	34.7	0	0	24.15	0	0	0	0	0	0	0	0		0	0		9	96	30	1996-09-18 23:30:00
262.979	24.42	36.2	0	0	23.83	0	0	0	0	0	0	0	0		0	0		9	96	30	1996-09-19
263	24.39	36	0	0	23.57	0	0	0	0	0	0	0	0		0	0		9	96	30	1996-09-19 00:30:00
263.021	24.13	36.8	0	0	23.16	0	0	0	0	0	0	0	0		0	0		9	96	30	1996-09-19 01:00:00
263.042	23.56	38.8	0	0	22.8	0	0	0	0	0	0	0	0		0	0		9	96	30	1996-09-19 01:30:00
263.062	23.46	39.4	0	0	22.59	0	0	0	0	0	0	0	0		0	0		9	96	30	1996-09-19 02:00:00
263.083	23.16	40.2	0	0	22.27	0	0	0	0	0	0	0	0		0	0		9	96	30	1996-09-19 02:30:00
263.104	22.79	41.2	0	0	21.95	0	0	0	0	0	0	0	0		0	0		9	96	30	1996-09-19 03:00:00
263.125	22.49	42.4	0	0	21.59	0	0	0	0	0	0	0	0		0	0		9	96	30	1996-09-19 03:30:00
263.146	22.45	42.9	0	0	21.28	0	0	0	0	0	0	0	0		0	0		9	96	30	1996-09-19 04:00:00
263.167	22.31	43.6	0	0	21.01	0	0	0	0	0	0	0	0		0	0		9	96	30	1996-09-19 04:30:00
263.188	22.12	44.9	0	0	20.84	0	0	0	0	0	0	0	0		0	0		9	96	30	1996-09-19 05:00:00
263.208	22.18	45.2	0	0	20.86	0.46	1.72698	0	0	0	0	0	0		0	0		9	96	30	1996-09-19 05:30:00
263.229	22.32	44.6	0	0	21.04	12.3	46.1779	0	0	0	0	0	0		0	0		9	96	30	1996-09-19 06:00:00
263.25	22.63	44.9	0	0	21.82	47.24	177.353	0	0	0	0	0	0		0	0		9	96	30	1996-09-19 06:30:00
263.271	23.13	44.2	0	0	23.01	115.7	434.373	0	0	0	0	0	0		0	0		9	96	30	1996-09-19 07:00:00
263.292	23.49	43.6	0	0	24.38	169.6	636.729	0	0	0	0	0	0		0	0		9	96	30	1996-09-19 07:30:00
263.312	23.84	43.8	0	0	26.15	225.9	848.096	0	0	0	0	0	0		0	0		9	96	30	1996-09-19 08:00:00
263.333	24.63	43.1	0	0	28.45	277.5	1041.82	0	0	0	0	0	0		0	0		9	96	30	1996-09-19 08:30:00
263.354	25.86	40.6	0	0	30.94	323.4	1214.14	0	0	0	0	0	0		0	0		9	96	30	1996-09-19 09:00:00
263.375	27.37	35.7	0	0	33.71	364	1366.57	0	0	0	0	0	0		0	0		9	96	30	1996-09-19 09:30:00
263.396	28.63	30.4	0	0	36.28	397.3	1491.58	0	0	0	0	0	0		0	0		9	96	30	1996-09-19 10:00:00
263.417	29.97	19	0	0	38.64	422.6	1586.57	0	0	0	0	0	0		0	0		9	96	30	1996-09-19 10:30:00
263.438	31.25	12.9	0	0	41.31	430.9	1617.73	0	0	0	0	0	0		0	0		9	96	30	1996-09-19 11:00:00
263.458	33.39	10.6	0	0	43.58	441.5	1657.52	0	0	0	0	0	0		0	0		9	96	30	1996-09-19 11:30:00
263.479	35.11	9.4	0	0	45.22	444.3	1668.04	0	0	0	0	0	0		0	0		9	96	30	1996-09-19 12:00:00
263.5	36.97	8.8	0	0	46.29	434	1629.37	0	0	0	0	0	0		0	0		9	96	30	1996-09-19 12:30:00
263.521	38.77	7.8	0	0	46.22	413	1550.53	0	0	0	0	0	0		0	0		9	96	30	1996-09-19 13:00:00
263.542	39.19	7.5	0	0	45.87	386.4	1450.66	0	0	0	0	0	0		0	0		9	96	30	1996-09-19 13:30:00
263.562	39.1	7.3	0	0	44.85	350.5	1315.88	0	0	0	0	0	0		0	0		9	96	30	1996-09-19 14:00:00
263.583	39.04	7.3	0	0	43.63	312.3	1172.47	0	0	0	0	0	0		0	0		9	96	30	1996-09-19 14:30:00
263.604	36.74	8.1	0	0	41.88	260.7	978.746	0	0	0	0	0	0		0	0		9	96	30	1996-09-19 15:00:00
263.625	36.83	8	0	0	40.23	208.7	783.522	0	0	0	0	0	0		0	0		9	96	30	1996-09-19 15:30:00
263.646	36.62	8.1	0	0	38.24	156.3	586.797	0	0	0	0	0	0		0	0		9	96	30	1996-09-19 16:00:00
263.667	36.89	8.1	0	0	35.9	105.7	396.83	0	0	0	0	0	0		0	0		9	96	30	1996-09-19 16:30:00
263.688	34.49	9.1	0	0	34.02	44.99	168.906	0	0	0	0	0	0		0	0		9	96	30	1996-09-19 17:00:00
263.708	33.24	9.6	0	0	32.91	14.9	55.9391	0	0	0	0	0	0		0	0		9	96	30	1996-09-19 17:30:00
263.729	32.36	10	0	0	31.93	1.35	5.06831	0	0	0	0	0	0		0	0		9	96	30	1996-09-19 18:00:00
263.75	31.68	10.4	0	0	31.16	0	0	0	0	0	0	0	0		0	0		9	96	30	1996-09-19 18:30:00
263.771	31.3	10.6	0	0	30.39	0	0	0	0	0	0	0	0		0	0		9	96	30	1996-09-19 19:00:00
263.792	30.9	10.9	0	0	29.68	0	0	0	0	0	0	0	0		0	0		9	96	30	1996-09-19 19:30:00
263.812	30.71	11.1	0	0	29.39	0	0	0	0	0	0	0	0		0	0		9	96	30	1996-09-19 20:00:00
263.833	30.33	12.1	0	0	28.97	0	0	0	0	0	0	0	0		0	0		9	96	30	1996-09-19 20:30:00
263.854	29.86	14.1	0	0	28.73	0	0	0	0	0	0	0	0		0	0		9	96	30	1996-09-19 21:00:00
263.875	29.44	18	0	0	28.51	0	0	0	0	0	0	0	0		0	0		9	96	30	1996-09-19 21:30:00
263.896	29.01	20.2	0	0	28.17	0	0	0	0	0	0	0	0		0	0		9	96	30	1996-09-19 22:00:00
263.917	28.39	21.1	0	0	27.63	0	0	0	0	0	0	0	0		0	0		9	96	30	1996-09-19 22:30:00
263.938	27.8	21	0	0	27.14	0	0	0	0	0	0	0	0		0	0		9	96	30	1996-09-19 23:00:00
263.958	27.62	19.8	0	0	26.72	0	0	0	0	0	0	0	0		0	0		9	96	30	1996-09-19 23:30:00
263.979	27.54	19.4	0	0	26.34	0	0	0	0	0	0	0	0		0	0		9	96	30	1996-09-20
264	27.57	18.6	0	0	26.1	0	0	0	0	0	0	0	0		0	0		9	96	30	1996-09-20 00:30:00
264.021	27.4	18.7	0	0	25.79	0	0	0	0	0	0	0	0		0	0		9	96	30	1996-09-20 01:00:00
264.042	26.78	19.9	0	0	25.53	0	0	0	0	0	0	0	0		0	0		9	96	30	1996-09-20 01:30:00
264.062	26.55	20.1	0	0	25.27	0	0	0	0	0	0	0	0		0	0		9	96	30	1996-09-20 02:00:00
264.083	26.38	20.4	0	0	25.07	0	0	0	0	0	0	0	0		0	0		9	96	30	1996-09-20 02:30:00
264.104	26.13	20.5	0	0	24.86	0	0	0	0	0	0	0	0		0	0		9	96	30	1996-09-20 03:00:00
264.125	25.82	20.9	0	0	24.45	0	0	0	0	0	0	0	0		0	0		9	96	30	1996-09-20 03:30:00
264.146	25.68	20.7	0	0	24.19	0	0	0	0	0	0	0	0		0	0		9	96	30	1996-09-20 04:00:00
264.167	25.52	20.8	0	0	24.06	0	0	0	0	0	0	0	0		0	0		9	96	30	1996-09-20 04:30:00
264.188	25.51	20.7	0	0	23.95	0	0	0	0	0	0	0	0		0	0		9	96	30	1996-09-20 05:00:00
264.208	25.42	20.5	0	0	23.77	0.38	1.42663	0	0	0	0	0	0		0	0		9	96	30	1996-09-20 05:30:00
264.229	25.15	21.1	0	0	23.65	12.69	47.6421	0	0	0	0	0	0		0	0		9	96	30	1996-09-20 06:00:00
264.25	25.41	21.2	0	0	24.07	44.84	168.343	0	0	0	0	0	0		0	0		9	96	30	1996-09-20 06:30:00
264.271	26.83	19.9	0	0	25.18	100.7	378.058	0	0	0	0	0	0		0	0		9	96	30	1996-09-20 07:00:00
264.292	27.36	19.4	0	0	27.02	158.1	593.555	0	0	0	0	0	0		0	0		9	96	30	1996-09-20 07:30:00
264.312	29.39	17.4	0	0	29.57	214.2	804.171	0	0	0	0	0	0		0	0		9	96	30	1996-09-20 08:00:00
264.333	30.76	16	0	0	32.45	267.9	1005.78	0	0	0	0	0	0		0	0		9	96	30	1996-09-20 08:30:00
264.354	31.52	14.9	0	0	35.07	313.2	1175.85	0	0	0	0	0	0		0	0		9	96	30	1996-09-20 09:00:00
264.375	32.5	13.8	0	0	37.68	353	1325.27	0	0	0	0	0	0		0	0		9	96	30	1996-09-20 09:30:00
264.396	34.81	11.5	0	0	40.72	383	1437.9	0	0	0	0	0	0		0	0		9	96	30	1996-09-20 10:00:00
264.417	35.69	10.4	0	0	43.15	407.5	1529.88	0	0	0	0	0	0		0	0		9	96	30	1996-09-20 10:30:00
264.438	37.65	8.8	0	0	45.67	425.1	1595.95	0	0	0	0	0	0		0	0		9	96	30	1996-09-20 11:00:00
264.458	38.95	7.8	0	0	47.86	431.4	1619.61	0	0	0	0	0	0		0	0		9	96	30	1996-09-20 11:30:00
264.479	40.37	7.1	0	0	49.94	428.1	1607.22	0	0	0	0	0	0		0	0		9	96	30	1996-09-20 12:00:00
264.5	40.48	7	0	0	50.69	417.2	1566.29	0	0	0	0	0	0		0	0		9	96	30	1996-09-20 12:30:00
264.521	40.92	6.7	0	0	51.93	402.8	1512.23	0	0	0	0	0	0		0	0		9	96	30	1996-09-20 13:00:00
264.542	42.32	6.1	0	0	51.15	377.7	1418	0	0	0	0	0	0		0	0		9	96	30	1996-09-20 13:30:00
264.562	42.54	5.9	0	0	50.9	345.4	1296.74	0	0	0	0	0	0		0	0		9	96	30	1996-09-20 14:00:00
264.583	42.79	5.8	0	0	50.07	299.3	1123.66	0	0	0	0	0	0		0	0		9	96	30	1996-09-20 14:30:00
264.604	42.6	5.9	0	0	48.08	252.4	947.585	0	0	0	0	0	0		0	0		9	96	30	1996-09-20 15:00:00
264.625	41.87	6.1	0	0	45.77	200	750.86	0	0	0	0	0	0		0	0		9	96	30	1996-09-20 15:30:00
264.646	41.65	6.2	0	0	43.22	145.1	544.749	0	0	0	0	0	0		0	0		9	96	30	1996-09-20 16:00:00
264.667	40.39	6.6	0	0	40.48	89.4	335.634	0	0	0	0	0	0		0	0		9	96	30	1996-09-20 16:30:00
264.688	38.66	7.2	0	0	38.53	43.57	163.575	0	0	0	0	0	0		0	0		9	96	30	1996-09-20 17:00:00
264.708	37.48	7.6	0	0	37.45	14.55	54.6251	0	0	0	0	0	0		0	0		9	96	30	1996-09-20 17:30:00
264.729	36.72	7.9	0	0	36.42	1.08	4.05464	0	0	0	0	0	0		0	0		9	96	30	1996-09-20 18:00:00
264.75	36.09	8.2	0	0	35.57	0	0	0	0	0	0	0	0		0	0		9	96	30	1996-09-20 18:30:00
264.771	35.57	8.4	0	0	34.82	0	0	0	0	0	0	0	0		0	0		9	96	30	1996-09-20 19:00:00
264.792	35.22	8.5	0	0	34.09	0	0	0	0	0	0	0	0		0	0		9	96	30	1996-09-20 19:30:00
264.812	34.8	8.7	0	0	33.41	0	0	0	0	0	0	0	0		0	0		9	96	30	1996-09-20 20:00:00
264.833	34.51	8.8	0	0	32.87	0	0	0	0	0	0	0	0		0	0		9	96	30	1996-09-20 20:30:00
264.854	34.01	9	0	0	32.09	0	0	0	0	0	0	0	0		0	0		9	96	30	1996-09-20 21:00:00
264.875	32.7	9.5	0	0	31.34	0	0	0	0	0	0	0	0		0	0		9	96	30	1996-09-20 21:30:00
264.896	32.77	9.5	0	0	31.08	0	0	0	0	0	0	0	0		0	0		9	96	30	1996-09-20 22:00:00
264.917	33.01	9.4	0	0	30.81	0	0	0	0	0	0	0	0		0	0		9	96	30	1996-09-20 22:30:00
264.938	32.62	9.6	0	0	30.13	0	0	0	0	0	0	0	0		0	0		9	96	30	1996-09-20 23:00:00
264.958	32.13	9.8	0	0	29.84	0	0	0	0	0	0	0	0		0	0		9	96	30	1996-09-20 23:30:00
264.979	32.15	9.8	0	0	29.67	0	0	0	0	0	0	0	0		0	0		9	96	30	1996-09-21
265	31.85	9.9	0	0	29.26	0	0	0	0	0	0	0	0		0	0		9	96	30	1996-09-21 00:30:00
265.021	31.68	9.9	0	0	29.11	0	0	0	0	0	0	0	0		0	0		9	96	30	1996-09-21 01:00:00
265.042	31.35	10.1	0	0	28.64	0	0	0	0	0	0	0	0		0	0		9	96	30	1996-09-21 01:30:00
265.062	30.51	10.4	0	0	28.27	0	0	0	0	0	0	0	0		0	0		9	96	30	1996-09-21 02:00:00
265.083	30.09	10.6	0	0	28.06	0	0	0	0	0	0	0	0		0	0		9	96	30	1996-09-21 02:30:00
265.104	30.08	10.6	0	0	27.88	0	0	0	0	0	0	0	0		0	0		9	96	30	1996-09-21 03:00:00
265.125	30.19	10.6	0	0	27.77	0	0	0	0	0	0	0	0		0	0		9	96	30	1996-09-21 03:30:00
265.146	30.04	10.6	0	0	27.48	0	0	0	0	0	0	0	0		0	0		9	96	30	1996-09-21 04:00:00
265.167	29.98	10.7	0	0	27.5	0	0	0	0	0	0	0	0		0	0		9	96	30	1996-09-21 04:30:00
265.188	29.93	10.8	0	0	27.27	0	0	0	0	0	0	0	0		0	0		9	96	30	1996-09-21 05:00:00
265.208	29.63	11	0	0	27.06	0.29	1.08875	0	0	0	0	0	0		0	0		9	96	30	1996-09-21 05:30:00
265.229	29.57	11	0	0	27.09	11.06	41.5226	0	0	0	0	0	0		0	0		9	96	30	1996-09-21 06:00:00
265.25	29.51	11.1	0	0	27.53	39.89	149.759	0	0	0	0	0	0		0	0		9	96	30	1996-09-21 06:30:00
265.271	30.51	10.6	0	0	28.56	88.8	333.382	0	0	0	0	0	0		0	0		9	96	30	1996-09-21 07:00:00
265.292	31.95	10	0	0	30.22	144.6	542.872	0	0	0	0	0	0		0	0		9	96	30	1996-09-21 07:30:00
265.312	33.49	9.4	0	0	32.65	201	754.614	0	0	0	0	0	0		0	0		9	96	30	1996-09-21 08:00:00
265.333	35.25	8.7	0	0	35.46	253.9	953.217	0	0	0	0	0	0		0	0		9	96	30	1996-09-21 08:30:00
265.354	36.92	8.1	0	0	38.55	301.6	1132.3	0	0	0	0	0	0		0	0		9	96	30	1996-09-21 09:00:00
265.375	38.33	7.5	0	0	41.24	341.4	1281.72	0	0	0	0	0	0		0	0		9	96	30	1996-09-21 09:30:00
265.396	39.08	7.3	0	0	43.49	372.6	1398.85	0	0	0	0	0	0		0	0		9	96	30	1996-09-21 10:00:00
265.417	40.08	6.9	0	0	45.64	397.2	1491.21	0	0	0	0	0	0		0	0		9	96	30	1996-09-21 10:30:00
265.438	40.95	6.5	0	0	47.32	413.8	1553.53	0	0	0	0	0	0		0	0		9	96	30	1996-09-21 11:00:00
265.458	42.15	6	0	0	49.12	417.9	1568.92	0	0	0	0	0	0		0	0		9	96	30	1996-09-21 11:30:00
265.479	40.67	6.5	0	0	48	405.9	1523.87	0	0	0	0	0	0		0	0		9	96	30	1996-09-21 12:00:00
265.5	40.78	6.4	0	0	48.03	396.5	1488.58	0	0	0	0	0	0		0	0		9	96	30	1996-09-21 12:30:00
265.521	40.93	6.4	0	0	47.97	369.2	1386.09	0	0	0	0	0	0		0	0		9	96	30	1996-09-21 13:00:00
265.542	40.73	6.4	0	0	47.18	318.7	1196.5	0	0	0	0	0	0		0	0		9	96	30	1996-09-21 13:30:00
265.562	40.62	6.5	0	0	46.92	306.2	1149.57	0	0	0	0	0	0		0	0		9	96	30	1996-09-21 14:00:00
265.583	40.21	6.6	0	0	45.61	233.3	875.878	0	0	0	0	0	0		0	0		9	96	30	1996-09-21 14:30:00
265.604	39.74	6.8	0	0	44.17	194.9	731.713	0	0	0	0	0	0		0	0		9	96	30	1996-09-21 15:00:00
265.625	39.66	6.8	0	0	43.38	167.1	627.344	0	0	0	0	0	0		0	0		9	96	30	1996-09-21 15:30:00
265.646	38.85	7.2	0	0	41.87	113	424.236	0	0	0	0	0	0		0	0		9	96	30	1996-09-21 16:00:00
265.667	37.94	7.7	0	0	40.3	77.3	290.207	0	0	0	0	0	0		0	0		9	96	30	1996-09-21 16:30:00
265.688	36.77	8.8	0	0	38.67	39.31	147.582	0	0	0	0	0	0		0	0		9	96	30	1996-09-21 17:00:00
265.708	35.06	13.2	0	0	37.05	13.38	50.2325	0	0	0	0	0	0		0	0		9	96	30	1996-09-21 17:30:00
265.729	33.55	18.9	0	0	35.59	0.91	3.41641	0	0	0	0	0	0		0	0		9	96	30	1996-09-21 18:00:00
265.75	32.51	23.2	0	0	34.35	0	0	0	0	0	0	0	0		0	0		9	96	30	1996-09-21 18:30:00
265.771	31.38	26.5	0	0	33.23	0	0	0	0	0	0	0	0		0	0		9	96	30	1996-09-21 19:00:00
265.792	30.77	27.5	0	0	32.31	0	0	0	0	0	0	0	0		0	0		9	96	30	1996-09-21 19:30:00
265.812	30.26	28.3	0	0	31.44	0	0	0	0	0	0	0	0		0	0		9	96	30	1996-09-21 20:00:00
265.833	29.74	28.1	0	0	30.7	0	0	0	0	0	0	0	0		0	0		9	96	30	1996-09-21 20:30:00
265.854	29.23	27.5	0	0	30.01	0	0	0	0	0	0	0	0		0	0		9	96	30	1996-09-21 21:00:00
265.875	28.68	27.8	0	0	29.28	0	0	0	0	0	0	0	0		0	0		9	96	30	1996-09-21 21:30:00
265.896	28.06	28.4	0	0	28.66	0	0	0	0	0	0	0	0		0	0		9	96	30	1996-09-21 22:00:00
265.917	27.42	28.9	0	0	28	0	0	0	0	0	0	0	0		0	0		9	96	30	1996-09-21 22:30:00
265.938	26.98	28.4	0	0	27.38	0	0	0	0	0	0	0	0		0	0		9	96	30	1996-09-21 23:00:00
265.958	26.8	26	0	0	26.98	0	0	0	0	0	0	0	0		0	0		9	96	30	1996-09-21 23:30:00
265.979	26.09	28.3	0	0	26.4	0	0	0	0	0	0	0	0		0	0		9	96	30	1996-09-22
266	25.13	37	0	0	25.79	0	0	0	0	0	0	0	0		0	0		9	96	30	1996-09-22 00:30:00
266.021	24.59	39.9	0	0	25.37	0	0	0	0	0	0	0	0		0	0		9	96	30	1996-09-22 01:00:00
266.042	24.31	40.3	0	0	25	0	0	0	0	0	0	0	0		0	0		9	96	30	1996-09-22 01:30:00
266.062	24.22	40.3	0	0	25.14	0	0	0	0	0	0	0	0		0	0		9	96	30	1996-09-22 02:00:00
266.083	24.24	40.5	0	0	25.03	0	0	0	0	0	0	0	0		0	0		9	96	30	1996-09-22 02:30:00
266.104	24.13	41.3	0	0	24.64	0	0	0	0	0	0	0	0		0	0		9	96	30	1996-09-22 03:00:00
266.125	23.74	44	0	0	24.04	0	0	0	0	0	0	0	0		0	0		9	96	30	1996-09-22 03:30:00
266.146	23.37	46.5	0	0	23.68	0	0	0	0	0	0	0	0		0	0		9	96	30	1996-09-22 04:00:00
266.167	23.09	50.2	0	0	23.37	0	0	0	0	0	0	0	0		0	0		9	96	30	1996-09-22 04:30:00
266.188	22.83	53.5	0	1	23.08	0	0	0	0	0	0	0	0		0	0		9	96	30	1996-09-22 05:00:00
266.208	22.63	55.7	0	1	22.71	0.31	1.16383	0	0	0	0	0	0		0	0		9	96	30	1996-09-22 05:30:00
266.229	22.62	55.3	0	1	22.57	10.9	40.9219	0	0	0	0	0	0		0	0		9	96	30	1996-09-22 06:00:00
266.25	23.12	53.9	0	1	23.03	41.53	155.916	0	0	0	0	0	0		0	0		9	96	30	1996-09-22 06:30:00
266.271	23.76	52.1	0	0	24.13	115.9	435.123	0	0	0	0	0	0		0	0		9	96	30	1996-09-22 07:00:00
266.292	24.6	46.8	0	0	25.81	171.8	644.989	0	0	0	0	0	0		0	0		9	96	30	1996-09-22 07:30:00
266.312	25.11	44.7	0	0	27.68	225.5	846.595	0	0	0	0	0	0		0	0		9	96	30	1996-09-22 08:00:00
266.333	25.69	42.8	0	0	29.71	277.1	1040.32	0	0	0	0	0	0		0	0		9	96	30	1996-09-22 08:30:00
266.354	26.74	38	0	0	31.82	323.7	1215.27	0	0	0	0	0	0		0	0		9	96	30	1996-09-22 09:00:00
266.375	27.4	34.5	0	0	34.51	362.7	1361.68	0	0	0	0	0	0		0	0		9	96	30	1996-09-22 09:30:00
266.396	28.35	28.1	0	0	37.11	396.5	1488.58	0	0	0	0	0	0		0	0		9	96	30	1996-09-22 10:00:00
266.417	29.13	23	0	0	39.4	419.8	1576.06	0	0	0	0	0	0		0	0		9	96	30	1996-09-22 10:30:00
266.438	29.93	19.8	0	0	41.42	436.7	1639.5	0	0	0	0	0	0		0	0		9	96	30	1996-09-22 11:00:00
266.458	30.62	17.5	0	0	42.78	444.2	1667.66	0	0	0	0	0	0		0	0		9	96	30	1996-09-22 11:30:00
266.479	31.41	15	0	0	44.28	443.9	1666.53	0	0	0	0	0	0		0	0		9	96	30	1996-09-22 12:00:00
266.5	31.53	13.6	0	0	44.62	435.3	1634.25	0	0	0	0	0	0		0	0		9	96	30	1996-09-22 12:30:00
266.521	32.15	12.6	0	0	45.32	417.4	1567.04	0	0	0	0	0	0		0	0		9	96	30	1996-09-22 13:00:00
266.542	32.9	11.9	0	0	45.25	391.2	1468.68	0	0	0	0	0	0		0	0		9	96	30	1996-09-22 13:30:00
266.562	33.08	11.6	0	0	44.06	357.5	1342.16	0	0	0	0	0	0		0	0		9	96	30	1996-09-22 14:00:00
266.583	33.49	11.5	0	0	43.71	316.8	1189.36	0	0	0	0	0	0		0	0		9	96	30	1996-09-22 14:30:00
266.604	34.28	11.1	0	0	42	271.1	1017.79	0	0	0	0	0	0		0	0		9	96	30	1996-09-22 15:00:00
266.625	33.87	11.4	0	0	39.71	220.7	828.574	0	0	0	0	0	0		0	0		9	96	30	1996-09-22 15:30:00
266.646	34	11.7	0	0	37.68	166.7	625.842	0	0	0	0	0	0		0	0		9	96	30	1996-09-22 16:00:00
266.667	35	11.5	0	0	34.07	111.7	419.355	0	0	0	0	0	0		0	0		9	96	30	1996-09-22 16:30:00
266.688	33.03	13	0	0	31.79	35.82	134.479	0	0	0	0	0	0		0	0		9	96	30	1996-09-22 17:00:00
266.708	31.92	14.3	0	0	30.73	12.4	46.5533	0	0	0	0	0	0		0	0		9	96	30	1996-09-22 17:30:00
266.729	30.66	15.9	0	0	29.86	0.86	3.2287	0	0	0	0	0	0		0	0		9	96	30	1996-09-22 18:00:00
266.75	29.6	17.4	0	0	29.3	0	0	0	0	0	0	0	0		0	0		9	96	30	1996-09-22 18:30:00
266.771	28.88	19	0	0	28.93	0	0	0	0	0	0	0	0		0	0		9	96	30	1996-09-22 19:00:00
266.792	28.39	23.4	0	0	28.44	0	0	0	0	0	0	0	0		0	0		9	96	30	1996-09-22 19:30:00
266.812	27.05	34.9	0	0	27.79	0	0	0	0	0	0	0	0		0	0		9	96	30	1996-09-22 20:00:00
266.833	26.55	36.3	0	0	27.22	0	0	0	0	0	0	0	0		0	0		9	96	30	1996-09-22 20:30:00
266.854	26.12	36.9	0	0	26.58	0	0	0	0	0	0	0	0		0	0		9	96	30	1996-09-22 21:00:00
266.875	25.72	37.4	0	0	26.01	0	0	0	0	0	0	0	0		0	0		9	96	30	1996-09-22 21:30:00
266.896	25.35	38.2	0	0	25.49	0	0	0	0	0	0	0	0		0	0		9	96	30	1996-09-22 22:00:00
266.917	24.84	39.1	0	0	24.98	0	0	0	0	0	0	0	0		0	0		9	96	30	1996-09-22 22:30:00
266.938	24.49	39.8	0	0	24.53	0	0	0	0	0	0	0	0		0	0		9	96	30	1996-09-22 23:00:00
266.958	24.24	40.6	0	0	24.11	0	0	0	0	0	0	0	0		0	0		9	96	30	1996-09-22 23:30:00
266.979	23.95	41.3	0	0	23.75	0	0	0	0	0	0	0	0		0	0		9	96	30	1996-09-23
267	23.64	42.5	0	0	23.37	0	0	0	0	0	0	0	0		0	0		9	96	30	1996-09-23 00:30:00
267.021	23.39	44.4	0	0	23.08	0	0	0	0	0	0	0	0		0	0		9	96	30	1996-09-23 01:00:00
267.042	23.02	47.6	0	0	22.8	0	0	0	0	0	0	0	0		0	0		9	96	30	1996-09-23 01:30:00
267.062	22.85	50.3	0	0	22.59	0	0	0	0	0	0	0	0		0	0		9	96	30	1996-09-23 02:00:00
267.083	22.66	52.3	0	1	22.27	0	0	0	0	0	0	0	0		0	0		9	96	30	1996-09-23 02:30:00
267.104	22.34	54.8	0	1	22.04	0	0	0	0	0	0	0	0		0	0		9	96	30	1996-09-23 03:00:00
267.125	22.08	56.6	0	2	21.72	0	0	0	0	0	0	0	0		0	0		9	96	30	1996-09-23 03:30:00
267.146	21.87	58.1	0	2	21.51	0	0	0	0	0	0	0	0		0	0		9	96	30	1996-09-23 04:00:00
267.167	21.88	58.4	0	2	21.36	0	0	0	0	0	0	0	0		0	0		9	96	30	1996-09-23 04:30:00
267.188	21.8	58.2	0	2	21.16	0	0	0	0	0	0	0	0		0	0		9	96	30	1996-09-23 05:00:00
267.208	21.86	57.7	0	1	21.11	0.18	0.675774	0	0	0	0	0	0		0	0		9	96	30	1996-09-23 05:30:00
267.229	21.74	58.8	0	2	21.11	10.55	39.6079	0	0	0	0	0	0		0	0		9	96	30	1996-09-23 06:00:00
267.25	21.99	59.3	0	1	21.63	39.41	147.957	0	0	0	0	0	0		0	0		9	96	30	1996-09-23 06:30:00
267.271	22.36	59	0	1	22.68	113.5	426.113	0	0	0	0	0	0		0	0		9	96	30	1996-09-23 07:00:00
267.292	22.61	58.5	0	0	24.09	169.2	635.228	0	0	0	0	0	0		0	0		9	96	30	1996-09-23 07:30:00
267.312	23.06	57.7	0	0	25.93	222.9	836.833	0	0	0	0	0	0		0	0		9	96	30	1996-09-23 08:00:00
267.333	23.83	54.7	0	0	27.92	273	1024.92	0	0	0	0	0	0		0	0		9	96	30	1996-09-23 08:30:00
267.354	24.71	51.3	0	0	30.25	318.8	1196.87	0	0	0	0	0	0		0	0		9	96	30	1996-09-23 09:00:00
267.375	25.82	46.6	0	0	32.76	358	1344.04	0	0	0	0	0	0		0	0		9	96	30	1996-09-23 09:30:00
267.396	26.98	42	0	0	35.17	391.1	1468.31	0	0	0	0	0	0		0	0		9	96	30	1996-09-23 10:00:00
267.417	27.66	39.4	0	0	37.27	416.1	1562.16	0	0	0	0	0	0		0	0		9	96	30	1996-09-23 10:30:00
267.438	29.01	36.2	0	0	39.55	431.5	1619.98	0	0	0	0	0	0		0	0		9	96	30	1996-09-23 11:00:00
267.458	30.53	32.3	0	0	41.44	439.3	1649.26	0	0	0	0	0	0		0	0		9	96	30	1996-09-23 11:30:00
267.479	33.5	24	0	0	42.83	436.9	1640.25	0	0	0	0	0	0		0	0		9	96	30	1996-09-23 12:00:00
267.5	34.23	19.8	0	0	43.45	427.8	1606.09	0	0	0	0	0	0		0	0		9	96	30	1996-09-23 12:30:00
267.521	33.92	18.7	0	0	44.18	411	1543.02	0	0	0	0	0	0		0	0		9	96	30	1996-09-23 13:00:00
267.542	35.08	15.8	0	0	43.97	386.1	1449.54	0	0	0	0	0	0		0	0		9	96	30	1996-09-23 13:30:00
267.562	35.26	14.4	0	0	43.42	353.7	1327.9	0	0	0	0	0	0		0	0		9	96	30	1996-09-23 14:00:00
267.583	35.81	13.2	0	0	41.87	313.4	1176.6	0	0	0	0	0	0		0	0		9	96	30	1996-09-23 14:30:00
267.604	35.97	12.6	0	0	40.61	267.8	1005.4	0	0	0	0	0	0		0	0		9	96	30	1996-09-23 15:00:00
267.625	34.83	12.8	0	0	38.67	217.3	815.809	0	0	0	0	0	0		0	0		9	96	30	1996-09-23 15:30:00
267.646	33.94	12.9	0	0	36.83	163.6	614.203	0	0	0	0	0	0		0	0		9	96	30	1996-09-23 16:00:00
267.667	33.62	13.2	0	0	34.02	109.7	411.847	0	0	0	0	0	0		0	0		9	96	30	1996-09-23 16:30:00
267.688	31.86	14.4	0	0	32.07	31.22	117.209	0	0	0	0	0	0		0	0		9	96	30	1996-09-23 17:00:00
267.708	30.82	15.2	0	0	30.92	11.14	41.8229	0	0	0	0	0	0		0	0		9	96	30	1996-09-23 17:30:00
267.729	30.16	15.5	0	0	29.98	0.69	2.59047	0	0	0	0	0	0		0	0		9	96	30	1996-09-23 18:00:00
267.75	29.66	14.4	0	0	29.11	0	0	0	0	0	0	0	0		0	0		9	96	30	1996-09-23 18:30:00
267.771	29.39	13.8	0	0	28.24	0	0	0	0	0	0	0	0		0	0		9	96	30	1996-09-23 19:00:00
267.792	29.11	15.4	0	0	27.76	0	0	0	0	0	0	0	0		0	0		9	96	30	1996-09-23 19:30:00
267.812	29.07	16.6	0	0	27.52	0	0	0	0	0	0	0	0		0	0		9	96	30	1996-09-23 20:00:00
267.833	28.77	16.2	0	0	27.26	0	0	0	0	0	0	0	0		0	0		9	96	30	1996-09-23 20:30:00
267.854	28.35	19	0	0	27.05	0	0	0	0	0	0	0	0		0	0		9	96	30	1996-09-23 21:00:00
267.875	28.05	18.6	0	0	26.76	0	0	0	0	0	0	0	0		0	0		9	96	30	1996-09-23 21:30:00
267.896	27.22	27.1	0	0	26.39	0	0	0	0	0	0	0	0		0	0		9	96	30	1996-09-23 22:00:00
267.917	26.78	35.7	0	0	26.06	0	0	0	0	0	0	0	0		0	0		9	96	30	1996-09-23 22:30:00
267.938	26.56	38.7	0	0	25.79	0	0	0	0	0	0	0	0		0	0		9	96	30	1996-09-23 23:00:00
267.958	26.36	39.5	0	0	25.49	0	0	0	0	0	0	0	0		0	0		9	96	30	1996-09-23 23:30:00
267.979	26.05	40.6	0	0	25.2	0	0	0	0	0	0	0	0		0	0		9	96	30	1996-09-24
268	25.8	41.5	0	0	24.96	0	0	0	0	0	0	0	0		0	0		9	96	30	1996-09-24 00:30:00
268.021	25.62	41.9	0	0	24.7	0	0	0	0	0	0	0	0		0	0		9	96	30	1996-09-24 01:00:00
268.042	25.54	41.9	0	0	24.41	0	0	0	0	0	0	0	0		0	0		9	96	30	1996-09-24 01:30:00
268.062	25.29	42.7	0	0	24.13	0	0	0	0	0	0	0	0		0	0		9	96	30	1996-09-24 02:00:00
268.083	25.06	43.3	0	0	23.89	0	0	0	0	0	0	0	0		0	0		9	96	30	1996-09-24 02:30:00
268.104	24.87	44.7	0	0	23.67	0	0	0	0	0	0	0	0		0	0		9	96	30	1996-09-24 03:00:00
268.125	24.82	45.5	0	0	23.56	0	0	0	0	0	0	0	0		0	0		9	96	30	1996-09-24 03:30:00
268.146	24.85	45.6	0	0	23.48	0	0	0	0	0	0	0	0		0	0		9	96	30	1996-09-24 04:00:00
268.167	24.72	46.4	0	0	23.35	0	0	0	0	0	0	0	0		0	0		9	96	30	1996-09-24 04:30:00
268.188	24.23	51.2	0	0	23.14	0	0	0	0	0	0	0	0		0	0		9	96	30	1996-09-24 05:00:00
268.208	23.82	53.5	0	1	22.98	0.29	1.08875	0	0	0	0	0	0		0	0		9	96	30	1996-09-24 05:30:00
268.229	23.72	53.8	0	1	23.01	10.37	38.9321	0	0	0	0	0	0		0	0		9	96	30	1996-09-24 06:00:00
268.25	24.21	52.1	0	0	23.48	36.98	138.834	0	0	0	0	0	0		0	0		9	96	30	1996-09-24 06:30:00
268.271	25.17	48.1	0	0	24.51	108.7	408.092	0	0	0	0	0	0		0	0		9	96	30	1996-09-24 07:00:00
268.292	25.9	45.4	0	0	26.06	163.8	614.954	0	0	0	0	0	0		0	0		9	96	30	1996-09-24 07:30:00
268.312	26.96	42	0	0	28.16	217.2	815.434	0	0	0	0	0	0		0	0		9	96	30	1996-09-24 08:00:00
268.333	28.71	38.1	0	0	30.88	267.5	1004.28	0	0	0	0	0	0		0	0		9	96	30	1996-09-24 08:30:00
268.354	30.52	34.3	0	0	33.98	312.8	1174.35	0	0	0	0	0	0		0	0		9	96	30	1996-09-24 09:00:00
268.375	31.69	31.7	0	0	36.74	351.9	1321.14	0	0	0	0	0	0		0	0		9	96	30	1996-09-24 09:30:00
268.396	32.89	28.4	0	0	39.4	384.6	1443.9	0	0	0	0	0	0		0	0		9	96	30	1996-09-24 10:00:00
268.417	34.42	23.7	0	0	42.11	409.7	1538.14	0	0	0	0	0	0		0	0		9	96	30	1996-09-24 10:30:00
268.438	35.53	18.2	0	0	44.83	426.3	1600.46	0	0	0	0	0	0		0	0		9	96	30	1996-09-24 11:00:00
268.458	37.55	11.8	0	0	47.45	434.3	1630.49	0	0	0	0	0	0		0	0		9	96	30	1996-09-24 11:30:00
268.479	38.81	9.3	0	0	49.42	433.7	1628.24	0	0	0	0	0	0		0	0		9	96	30	1996-09-24 12:00:00
268.5	38.27	9	0	0	50.45	424.9	1595.2	0	0	0	0	0	0		0	0		9	96	30	1996-09-24 12:30:00
268.521	40.05	7.6	0	0	50.94	408.6	1534.01	0	0	0	0	0	0		0	0		9	96	30	1996-09-24 13:00:00
268.542	40.56	7	0	0	50.43	382.1	1434.52	0	0	0	0	0	0		0	0		9	96	30	1996-09-24 13:30:00
268.562	40.99	6.6	0	0	50.76	348.9	1309.88	0	0	0	0	0	0		0	0		9	96	30	1996-09-24 14:00:00
268.583	40.94	6.5	0	0	50.78	307.8	1155.57	0	0	0	0	0	0		0	0		9	96	30	1996-09-24 14:30:00
268.604	41.2	6.4	0	0	49.83	260.9	979.497	0	0	0	0	0	0		0	0		9	96	30	1996-09-24 15:00:00
268.625	42.04	6	0	0	46.58	209.8	787.652	0	0	0	0	0	0		0	0		9	96	30	1996-09-24 15:30:00
268.646	42.2	6.1	0	0	43.55	155.9	585.295	0	0	0	0	0	0		0	0		9	96	30	1996-09-24 16:00:00
268.667	41.52	6.6	0	0	39.61	101.3	380.311	0	0	0	0	0	0		0	0		9	96	30	1996-09-24 16:30:00
268.688	39.47	7.5	0	0	37.3	30.68	115.182	0	0	0	0	0	0		0	0		9	96	30	1996-09-24 17:00:00
268.708	37.68	8.4	0	0	35.98	11.21	42.0857	0	0	0	0	0	0		0	0		9	96	30	1996-09-24 17:30:00
268.729	36.38	8.9	0	0	34.77	0.6	2.25258	0	0	0	0	0	0		0	0		9	96	30	1996-09-24 18:00:00
268.75	34.66	9.6	0	0	34	0	0	0	0	0	0	0	0		0	0		9	96	30	1996-09-24 18:30:00
268.771	33.82	10	0	0	33.13	0	0	0	0	0	0	0	0		0	0		9	96	30	1996-09-24 19:00:00
268.792	33.53	9.9	0	0	32.31	0	0	0	0	0	0	0	0		0	0		9	96	30	1996-09-24 19:30:00
268.812	33.37	10	0	0	31.74	0	0	0	0	0	0	0	0		0	0		9	96	30	1996-09-24 20:00:00
268.833	33.1	10	0	0	31.29	0	0	0	0	0	0	0	0		0	0		9	96	30	1996-09-24 20:30:00
268.854	32.97	10	0	0	30.86	0	0	0	0	0	0	0	0		0	0		9	96	30	1996-09-24 21:00:00
268.875	32.94	10	0	0	30.5	0	0	0	0	0	0	0	0		0	0		9	96	30	1996-09-24 21:30:00
268.896	32.77	10	0	0	30.15	0	0	0	0	0	0	0	0		0	0		9	96	30	1996-09-24 22:00:00
268.917	32.59	10.1	0	0	29.94	0	0	0	0	0	0	0	0		0	0		9	96	30	1996-09-24 22:30:00
268.938	32.02	10.4	0	0	29.54	0	0	0	0	0	0	0	0		0	0		9	96	30	1996-09-24 23:00:00
268.958	31.82	10.4	0	0	29.25	0	0	0	0	0	0	0	0		0	0		9	96	30	1996-09-24 23:30:00
268.979	31.81	10.4	0	0	29.06	0	0	0	0	0	0	0	0		0	0		9	96	30	1996-09-25
269	31.28	10.6	0	0	28.64	0	0	0	0	0	0	0	0		0	0		9	96	30	1996-09-25 00:30:00
269.021	31.06	10.6	0	0	28.3	0	0	0	0	0	0	0	0		0	0		9	96	30	1996-09-25 01:00:00
269.042	31	10.6	0	0	27.95	0	0	0	0	0	0	0	0		0	0		9	96	30	1996-09-25 01:30:00
269.062	30.38	10.8	0	0	27.6	0	0	0	0	0	0	0	0		0	0		9	96	30	1996-09-25 02:00:00
269.083	29.68	11.1	0	0	27.35	0	0	0	0	0	0	0	0		0	0		9	96	30	1996-09-25 02:30:00
269.104	30.04	11	0	0	27.38	0	0	0	0	0	0	0	0		0	0		9	96	30	1996-09-25 03:00:00
269.125	29.51	11.4	0	0	27.03	0	0	0	0	0	0	0	0		0	0		9	96	30	1996-09-25 03:30:00
269.146	29.12	12	0	0	26.74	0	0	0	0	0	0	0	0		0	0		9	96	30	1996-09-25 04:00:00
269.167	28.41	13	0	0	26.35	0	0	0	0	0	0	0	0		0	0		9	96	30	1996-09-25 04:30:00
269.188	27.63	15	0	0	26.1	0	0	0	0	0	0	0	0		0	0		9	96	30	1996-09-25 05:00:00
269.208	26.32	16.5	0	0	25.61	0.26	0.976118	0	0	0	0	0	0		0	0		9	96	30	1996-09-25 05:30:00
269.229	25.82	18.4	0	0	25.36	10.44	39.1949	0	0	0	0	0	0		0	0		9	96	30	1996-09-25 06:00:00
269.25	27.05	17.3	0	0	25.8	36.62	137.482	0	0	0	0	0	0		0	0		9	96	30	1996-09-25 06:30:00
269.271	28.41	16	0	0	26.53	107.9	405.089	0	0	0	0	0	0		0	0		9	96	30	1996-09-25 07:00:00
269.292	28.62	16.2	0	0	28.26	162.5	610.074	0	0	0	0	0	0		0	0		9	96	30	1996-09-25 07:30:00
269.312	30.32	14.9	0	0	30.84	214.1	803.796	0	0	0	0	0	0		0	0		9	96	30	1996-09-25 08:00:00
269.333	32.19	13.1	0	0	33.82	263.5	989.258	0	0	0	0	0	0		0	0		9	96	30	1996-09-25 08:30:00
269.354	33.77	11.8	0	0	37.05	308.4	1157.83	0	0	0	0	0	0		0	0		9	96	30	1996-09-25 09:00:00
269.375	35.35	10.4	0	0	40.22	347	1302.74	0	0	0	0	0	0		0	0		9	96	30	1996-09-25 09:30:00
269.396	36.45	9.4	0	0	42.86	379.3	1424.01	0	0	0	0	0	0		0	0		9	96	30	1996-09-25 10:00:00
269.417	37.61	8.6	0	0	44.84	403.5	1514.86	0	0	0	0	0	0		0	0		9	96	30	1996-09-25 10:30:00
269.438	38.53	8.1	0	0	46.56	418.8	1572.3	0	0	0	0	0	0		0	0		9	96	30	1996-09-25 11:00:00
269.458	39.73	7.4	0	0	48.36	427.2	1603.84	0	0	0	0	0	0		0	0		9	96	30	1996-09-25 11:30:00
269.479	41.91	6.3	0	0	49.93	426.1	1599.71	0	0	0	0	0	0		0	0		9	96	30	1996-09-25 12:00:00
269.5	42.38	6	0	0	51.63	418.4	1570.8	0	0	0	0	0	0		0	0		9	96	30	1996-09-25 12:30:00
269.521	43.73	5.4	0	0	52.97	401.2	1506.23	0	0	0	0	0	0		0	0		9	96	30	1996-09-25 13:00:00
269.542	42.38	5.8	0	0	53.25	373.1	1400.73	0	0	0	0	0	0		0	0		9	96	30	1996-09-25 13:30:00
269.562	42.53	5.8	0	0	52.71	336.5	1263.32	0	0	0	0	0	0		0	0		9	96	30	1996-09-25 14:00:00
269.583	42.5	5.8	0	0	51.27	293.6	1102.26	0	0	0	0	0	0		0	0		9	96	30	1996-09-25 14:30:00
269.604	43.14	5.6	0	0	50.37	253	949.838	0	0	0	0	0	0		0	0		9	96	30	1996-09-25 15:00:00
269.625	42.16	5.9	0	0	48.24	204.5	767.754	0	0	0	0	0	0		0	0		9	96	30	1996-09-25 15:30:00
269.646	42.93	5.6	0	0	45.39	152.2	571.404	0	0	0	0	0	0		0	0		9	96	30	1996-09-25 16:00:00
269.667	41.73	6.1	0	0	41.68	97.4	365.669	0	0	0	0	0	0		0	0		9	96	30	1996-09-25 16:30:00
269.688	40.86	6.4	0	0	39.46	32.23	121.001	0	0	0	0	0	0		0	0		9	96	30	1996-09-25 17:00:00
269.708	39.44	6.9	0	0	37.85	11.76	44.1506	0	0	0	0	0	0		0	0		9	96	30	1996-09-25 17:30:00
269.729	37.96	7.4	0	0	36.57	0.49	1.83961	0	0	0	0	0	0		0	0		9	96	30	1996-09-25 18:00:00
269.75	36.58	7.9	0	0	35.7	0	0	0	0	0	0	0	0		0	0		9	96	30	1996-09-25 18:30:00
269.771	36.15	8.1	0	0	35.02	0	0	0	0	0	0	0	0		0	0		9	96	30	1996-09-25 19:00:00
269.792	35.78	8.2	0	0	34.36	0	0	0	0	0	0	0	0		0	0		9	96	30	1996-09-25 19:30:00
269.812	34.85	9.8	0	0	33.8	0	0	0	0	0	0	0	0		0	0		9	96	30	1996-09-25 20:00:00
269.833	33.61	14.4	0	0	33.25	0	0	0	0	0	0	0	0		0	0		9	96	30	1996-09-25 20:30:00
269.854	32.95	16.4	0	0	32.72	0	0	0	0	0	0	0	0		0	0		9	96	30	1996-09-25 21:00:00
269.875	32.49	18.3	0	0	32.16	0	0	0	0	0	0	0	0		0	0		9	96	30	1996-09-25 21:30:00
269.896	32.16	19.7	0	0	31.61	0	0	0	0	0	0	0	0		0	0		9	96	30	1996-09-25 22:00:00
269.917	31.83	20.7	0	0	31.1	0	0	0	0	0	0	0	0		0	0		9	96	30	1996-09-25 22:30:00
269.938	31.44	21.3	0	0	30.69	0	0	0	0	0	0	0	0		0	0		9	96	30	1996-09-25 23:00:00
269.958	31.28	21.1	0	0	30.46	0	0	0	0	0	0	0	0		0	0		9	96	30	1996-09-25 23:30:00
269.979	30.86	21.6	0	0	30.09	0	0	0	0	0	0	0	0		0	0		9	96	30	1996-09-26
270	30.25	22.1	0	0	29.68	0	0	0	0	0	0	0	0		0	0		9	96	30	1996-09-26 00:30:00
270.021	29.82	21.5	0	0	29.29	0	0	0	0	0	0	0	0		0	0		9	96	30	1996-09-26 01:00:00
270.042	29.4	22.1	0	0	28.79	0	0	0	0	0	0	0	0		0	0		9	96	30	1996-09-26 01:30:00
270.062	28.64	25.6	0	0	28.31	0	0	0	0	0	0	0	0		0	0		9	96	30	1996-09-26 02:00:00
270.083	27.84	32.8	0	0	27.82	0	0	0	0	0	0	0	0		0	0		9	96	30	1996-09-26 02:30:00
270.104	27.24	37.1	0	0	27.32	0	0	0	0	0	0	0	0		0	0		9	96	30	1996-09-26 03:00:00
270.125	26.44	42	0	0	26.76	0	0	0	0	0	0	0	0		0	0		9	96	30	1996-09-26 03:30:00
270.146	26.24	43.9	0	0	26.43	0	0	0	0	0	0	0	0		0	0		9	96	30	1996-09-26 04:00:00
270.167	26.26	43.6	0	0	25.92	0	0	0	0	0	0	0	0		0	0		9	96	30	1996-09-26 04:30:00
270.188	25.69	45.5	0	0	25.64	0	0	0	0	0	0	0	0		0	0		9	96	30	1996-09-26 05:00:00
270.208	25.66	45.2	0	0	25.29	0.16	0.600688	0	0	0	0	0	0		0	0		9	96	30	1996-09-26 05:30:00
270.229	25.59	45.1	0	0	25.16	9.64	36.1915	0	0	0	0	0	0		0	0		9	96	30	1996-09-26 06:00:00
270.25	25.35	47	0	0	25.57	36.99	138.872	0	0	0	0	0	0		0	0		9	96	30	1996-09-26 06:30:00
270.271	25.73	45.8	0	0	26.29	91.7	344.269	0	0	0	0	0	0		0	0		9	96	30	1996-09-26 07:00:00
270.292	26.41	42.8	0	0	27.51	145.1	544.749	0	0	0	0	0	0		0	0		9	96	30	1996-09-26 07:30:00
270.312	26.79	42.5	0	0	29.04	197.2	740.348	0	0	0	0	0	0		0	0		9	96	30	1996-09-26 08:00:00
270.333	27.28	42.4	0	0	30.96	248.2	931.817	0	0	0	0	0	0		0	0		9	96	30	1996-09-26 08:30:00
270.354	28.15	41.3	0	0	33.37	295.4	1109.02	0	0	0	0	0	0		0	0		9	96	30	1996-09-26 09:00:00
270.375	29.56	38.8	0	0	35.21	334.9	1257.32	0	0	0	0	0	0		0	0		9	96	30	1996-09-26 09:30:00
270.396	30.08	36.8	0	0	36.41	367.7	1380.46	0	0	0	0	0	0		0	0		9	96	30	1996-09-26 10:00:00
270.417	30.85	34.6	0	0	38.35	391.8	1470.93	0	0	0	0	0	0		0	0		9	96	30	1996-09-26 10:30:00
270.438	31.44	32.2	0	0	40.44	408.7	1534.38	0	0	0	0	0	0		0	0		9	96	30	1996-09-26 11:00:00
270.458	31.87	30.8	0	0	42.13	416.9	1565.17	0	0	0	0	0	0		0	0		9	96	30	1996-09-26 11:30:00
270.479	33.23	28.3	0	0	43.7	414.3	1555.41	0	0	0	0	0	0		0	0		9	96	30	1996-09-26 12:00:00
270.5	35.17	24	0	0	44.81	403.8	1515.99	0	0	0	0	0	0		0	0		9	96	30	1996-09-26 12:30:00
270.521	36.24	21.9	0	0	44.74	384.7	1444.28	0	0	0	0	0	0		0	0		9	96	30	1996-09-26 13:00:00
270.542	36.59	19.7	0	0	44.81	359.4	1349.3	0	0	0	0	0	0		0	0		9	96	30	1996-09-26 13:30:00
270.562	36.42	18.5	0	0	44.33	326.6	1226.15	0	0	0	0	0	0		0	0		9	96	30	1996-09-26 14:00:00
270.583	36.03	16.5	0	0	44	288.4	1082.74	0	0	0	0	0	0		0	0		9	96	30	1996-09-26 14:30:00
270.604	36.16	15.3	0	0	42.49	246.3	924.684	0	0	0	0	0	0		0	0		9	96	30	1996-09-26 15:00:00
270.625	36.07	15.6	0	0	41.24	197.2	740.348	0	0	0	0	0	0		0	0		9	96	30	1996-09-26 15:30:00
270.646	35.58	16.2	0	0	38.73	146	548.128	0	0	0	0	0	0		0	0		9	96	30	1996-09-26 16:00:00
270.667	36.37	14.8	0	0	35.99	93.5	351.027	0	0	0	0	0	0		0	0		9	96	30	1996-09-26 16:30:00
270.688	35.25	14.9	0	0	34.22	32.08	120.438	0	0	0	0	0	0		0	0		9	96	30	1996-09-26 17:00:00
270.708	33.6	16.7	0	0	33.18	11.45	42.9867	0	0	0	0	0	0		0	0		9	96	30	1996-09-26 17:30:00
270.729	32.55	18.3	0	0	32.36	0.29	1.08875	0	0	0	0	0	0		0	0		9	96	30	1996-09-26 18:00:00
270.75	31.96	21.2	0	0	31.71	0	0	0	0	0	0	0	0		0	0		9	96	30	1996-09-26 18:30:00
270.771	31.53	23.4	0	0	30.99	0	0	0	0	0	0	0	0		0	0		9	96	30	1996-09-26 19:00:00
270.792	31.18	25.3	0	0	30.48	0	0	0	0	0	0	0	0		0	0		9	96	30	1996-09-26 19:30:00
270.812	30.67	26.8	0	0	29.99	0	0	0	0	0	0	0	0		0	0		9	96	30	1996-09-26 20:00:00
270.833	30.09	27.4	0	0	29.5	0	0	0	0	0	0	0	0		0	0		9	96	30	1996-09-26 20:30:00
270.854	29.49	28.6	0	0	29.11	0	0	0	0	0	0	0	0		0	0		9	96	30	1996-09-26 21:00:00
270.875	28.43	34.7	0	0	28.56	0	0	0	0	0	0	0	0		0	0		9	96	30	1996-09-26 21:30:00
270.896	27.59	39	0	0	28.15	0	0	0	0	0	0	0	0		0	0		9	96	30	1996-09-26 22:00:00
270.917	27.26	40.7	0	0	27.66	0	0	0	0	0	0	0	0		0	0		9	96	30	1996-09-26 22:30:00
270.938	27.12	41.3	0	0	27.15	0	0	0	0	0	0	0	0		0	0		9	96	30	1996-09-26 23:00:00
270.958	26.6	42.9	0	0	26.63	0	0	0	0	0	0	0	0		0	0		9	96	30	1996-09-26 23:30:00
270.979	26.15	44.3	0	0	26.18	0	0	0	0	0	0	0	0		0	0		9	96	30	1996-09-27
271	25.8	45.5	0	0	25.8	0	0	0	0	0	0	0	0		0	0		9	96	30	1996-09-27 00:30:00
271.021	25.55	46.5	0	0	25.44	0	0	0	0	0	0	0	0		0	0		9	96	30	1996-09-27 01:00:00
271.042	25.17	48.2	0	0	25.11	0	0	0	0	0	0	0	0		0	0		9	96	30	1996-09-27 01:30:00
271.062	24.9	49.7	0	0	24.8	0	0	0	0	0	0	0	0		0	0		9	96	30	1996-09-27 02:00:00
271.083	24.66	51	0	0	24.5	0	0	0	0	0	0	0	0		0	0		9	96	30	1996-09-27 02:30:00
271.104	24.6	51.1	0	1	24.17	0	0	0	0	0	0	0	0		0	0		9	96	30	1996-09-27 03:00:00
271.125	24.33	53	0	1	23.93	0	0	0	0	0	0	0	0		0	0		9	96	30	1996-09-27 03:30:00
271.146	24.32	53.3	0	1	23.8	0	0	0	0	0	0	0	0		0	0		9	96	30	1996-09-27 04:00:00
271.167	24.11	54.4	0	1	23.61	0	0	0	0	0	0	0	0		0	0		9	96	30	1996-09-27 04:30:00
271.188	23.81	55.9	0	1	23.36	0	0	0	0	0	0	0	0		0	0		9	96	30	1996-09-27 05:00:00
271.208	23.46	58	0	1	23.12	0.11	0.412973	0	0	0	0	0	0		0	0		9	96	30	1996-09-27 05:30:00
271.229	23.32	59.7	0	1	23.12	9.77	36.6795	0	0	0	0	0	0		0	0		9	96	30	1996-09-27 06:00:00
271.25	23.41	60.5	0	1	23.47	38.02	142.738	0	0	0	0	0	0		0	0		9	96	30	1996-09-27 06:30:00
271.271	23.59	60.6	0	0	24.26	91.8	344.645	0	0	0	0	0	0		0	0		9	96	30	1996-09-27 07:00:00
271.292	23.78	60.9	0	0	25.36	143.1	537.24	0	0	0	0	0	0		0	0		9	96	30	1996-09-27 07:30:00
271.312	24.07	60.2	0	0	26.68	196.4	737.345	0	0	0	0	0	0		0	0		9	96	30	1996-09-27 08:00:00
271.333	24.91	57.8	0	0	28.3	245.5	921.681	0	0	0	0	0	0		0	0		9	96	30	1996-09-27 08:30:00
271.354	26.01	54.5	0	0	30.13	289.6	1087.25	0	0	0	0	0	0		0	0		9	96	30	1996-09-27 09:00:00
271.375	26.68	51.8	0	0	32.18	330.3	1240.05	0	0	0	0	0	0		0	0		9	96	30	1996-09-27 09:30:00
271.396	27.59	47.4	0	0	33.7	361.8	1358.31	0	0	0	0	0	0		0	0		9	96	30	1996-09-27 10:00:00
271.417	28.38	44.5	0	0	35.23	384	1441.65	0	0	0	0	0	0		0	0		9	96	30	1996-09-27 10:30:00
271.438	29.27	41.7	0	0	37.5	400	1501.72	0	0	0	0	0	0		0	0		9	96	30	1996-09-27 11:00:00
271.458	30.76	38.3	0	0	39.58	407.4	1529.5	0	0	0	0	0	0		0	0		9	96	30	1996-09-27 11:30:00
271.479	34.03	31.7	0	0	40.9	407.1	1528.38	0	0	0	0	0	0		0	0		9	96	30	1996-09-27 12:00:00
271.5	34.85	29.2	0	0	41.82	397.2	1491.21	0	0	0	0	0	0		0	0		9	96	30	1996-09-27 12:30:00
271.521	35.86	26.7	0	0	42.57	378.9	1422.5	0	0	0	0	0	0		0	0		9	96	30	1996-09-27 13:00:00
271.542	36.7	24.2	0	0	42.98	352.5	1323.39	0	0	0	0	0	0		0	0		9	96	30	1996-09-27 13:30:00
271.562	37.45	21.6	0	0	42.78	319.8	1200.63	0	0	0	0	0	0		0	0		9	96	30	1996-09-27 14:00:00
271.583	38.04	19.2	0	0	42.16	279.9	1050.83	0	0	0	0	0	0		0	0		9	96	30	1996-09-27 14:30:00
271.604	38.34	17.1	0	0	40.76	233.9	878.131	0	0	0	0	0	0		0	0		9	96	30	1996-09-27 15:00:00
271.625	37.81	16.4	0	0	38.95	184.3	691.917	0	0	0	0	0	0		0	0		9	96	30	1996-09-27 15:30:00
271.646	37.11	16.1	0	0	37.08	136.2	511.336	0	0	0	0	0	0		0	0		9	96	30	1996-09-27 16:00:00
271.667	36.52	15.9	0	0	34.7	84.7	317.989	0	0	0	0	0	0		0	0		9	96	30	1996-09-27 16:30:00
271.688	33.48	18.2	0	0	33.53	32.9	123.516	0	0	0	0	0	0		0	0		9	96	30	1996-09-27 17:00:00
271.708	32.6	18.6	0	0	32.6	10.7	40.171	0	0	0	0	0	0		0	0		9	96	30	1996-09-27 17:30:00
271.729	32.04	19.1	0	0	31.57	0.22	0.825946	0	0	0	0	0	0		0	0		9	96	30	1996-09-27 18:00:00
271.75	31.41	19.7	0	0	30.76	0	0	0	0	0	0	0	0		0	0		9	96	30	1996-09-27 18:30:00
271.771	30.6	21.4	0	0	30.13	0	0	0	0	0	0	0	0		0	0		9	96	30	1996-09-27 19:00:00
271.792	30.25	22	0	0	29.57	0	0	0	0	0	0	0	0		0	0		9	96	30	1996-09-27 19:30:00
271.812	30.21	20.1	0	0	29.09	0	0	0	0	0	0	0	0		0	0		9	96	30	1996-09-27 20:00:00
271.833	29.96	20.4	0	0	28.52	0	0	0	0	0	0	0	0		0	0		9	96	30	1996-09-27 20:30:00
271.854	29.96	18.7	0	0	28.35	0	0	0	0	0	0	0	0		0	0		9	96	30	1996-09-27 21:00:00
271.875	29.54	20.8	0	0	28.08	0	0	0	0	0	0	0	0		0	0		9	96	30	1996-09-27 21:30:00
271.896	28.7	22.4	0	0	27.76	0	0	0	0	0	0	0	0		0	0		9	96	30	1996-09-27 22:00:00
271.917	27.47	24.1	0	0	27.07	0	0	0	0	0	0	0	0		0	0		9	96	30	1996-09-27 22:30:00
271.938	27.27	30.1	0	0	26.8	0	0	0	0	0	0	0	0		0	0		9	96	30	1996-09-27 23:00:00
271.958	27.14	34.8	0	0	26.52	0	0	0	0	0	0	0	0		0	0		9	96	30	1996-09-27 23:30:00
271.979	26.65	38.6	0	0	26.1	0	0	0	0	0	0	0	0		0	0		9	96	30	1996-09-28
272	26.12	42	0	0	25.68	0	0	0	0	0	0	0	0		0	0		9	96	30	1996-09-28 00:30:00
272.021	25.79	43.8	0	0	25.34	0	0	0	0	0	0	0	0		0	0		9	96	30	1996-09-28 01:00:00
272.042	25.43	45.9	0	0	25.06	0	0	0	0	0	0	0	0		0	0		9	96	30	1996-09-28 01:30:00
272.062	25.13	47.6	0	0	24.81	0	0	0	0	0	0	0	0		0	0		9	96	30	1996-09-28 02:00:00
272.083	24.81	49.3	0	0	24.41	0	0	0	0	0	0	0	0		0	0		9	96	30	1996-09-28 02:30:00
272.104	24.49	51.3	0	1	24.15	0	0	0	0	0	0	0	0		0	0		9	96	30	1996-09-28 03:00:00
272.125	24.41	52.4	0	1	24	0	0	0	0	0	0	0	0		0	0		9	96	30	1996-09-28 03:30:00
272.146	24.58	51.5	0	0	23.83	0	0	0	0	0	0	0	0		0	0		9	96	30	1996-09-28 04:00:00
272.167	24.07	53.8	0	1	23.52	0	0	0	0	0	0	0	0		0	0		9	96	30	1996-09-28 04:30:00
272.188	23.32	57.7	0	2	23.02	0	0	0	0	0	0	0	0		0	0		9	96	30	1996-09-28 05:00:00
272.208	22.83	60	0	3	22.61	0.07	0.262801	0	0	0	0	0	0		0	0		9	96	30	1996-09-28 05:30:00
272.229	22.91	60.6	0	3	22.66	9.46	35.5157	0	0	0	0	0	0		0	0		9	96	30	1996-09-28 06:00:00
272.25	23.05	61	0	2	23.08	35.69	133.991	0	0	0	0	0	0		0	0		9	96	30	1996-09-28 06:30:00
272.271	23.41	60.6	0	1	24.01	92.4	346.897	0	0	0	0	0	0		0	0		9	96	30	1996-09-28 07:00:00
272.292	23.86	59.6	0	0	25.31	147.6	554.135	0	0	0	0	0	0		0	0		9	96	30	1996-09-28 07:30:00
272.312	24.87	57	0	0	27.3	202.2	759.119	0	0	0	0	0	0		0	0		9	96	30	1996-09-28 08:00:00
272.333	26.2	51.9	0	0	29.21	251.7	944.957	0	0	0	0	0	0		0	0		9	96	30	1996-09-28 08:30:00
272.354	26.61	50.1	0	0	30.95	296.2	1112.02	0	0	0	0	0	0		0	0		9	96	30	1996-09-28 09:00:00
272.375	26.78	48.9	0	0	32.11	335.3	1258.82	0	0	0	0	0	0		0	0		9	96	30	1996-09-28 09:30:00
272.396	27.51	46.4	0	0	34.73	366.4	1375.58	0	0	0	0	0	0		0	0		9	96	30	1996-09-28 10:00:00
272.417	29.76	40.1	0	0	37.32	392.3	1472.81	0	0	0	0	0	0		0	0		9	96	30	1996-09-28 10:30:00
272.438	32.06	35.2	0	0	40.01	409.5	1537.39	0	0	0	0	0	0		0	0		9	96	30	1996-09-28 11:00:00
272.458	33.24	32.8	0	0	42.26	416.8	1564.79	0	0	0	0	0	0		0	0		9	96	30	1996-09-28 11:30:00
272.479	33.48	29.8	0	0	42.88	415.8	1561.04	0	0	0	0	0	0		0	0		9	96	30	1996-09-28 12:00:00
272.5	33.02	28.6	0	0	44.55	405.9	1523.87	0	0	0	0	0	0		0	0		9	96	30	1996-09-28 12:30:00
272.521	34.33	24.3	0	0	45.59	387.7	1455.54	0	0	0	0	0	0		0	0		9	96	30	1996-09-28 13:00:00
272.542	35.71	20.4	0	0	45.36	361.2	1356.05	0	0	0	0	0	0		0	0		9	96	30	1996-09-28 13:30:00
272.562	38.4	14.1	0	0	44.45	327.1	1228.03	0	0	0	0	0	0		0	0		9	96	30	1996-09-28 14:00:00
272.583	38.46	12.9	0	0	43.35	286.8	1076.73	0	0	0	0	0	0		0	0		9	96	30	1996-09-28 14:30:00
272.604	38.21	13	0	0	41.74	241	904.786	0	0	0	0	0	0		0	0		9	96	30	1996-09-28 15:00:00
272.625	37.8	13.1	0	0	39.87	189.9	712.942	0	0	0	0	0	0		0	0		9	96	30	1996-09-28 15:30:00
272.646	37.19	13.3	0	0	37.79	137.3	515.465	0	0	0	0	0	0		0	0		9	96	30	1996-09-28 16:00:00
272.667	36.57	13.7	0	0	35.07	79.9	299.969	0	0	0	0	0	0		0	0		9	96	30	1996-09-28 16:30:00
272.688	34.69	15.9	0	0	33.54	28.41	106.66	0	0	0	0	0	0		0	0		9	96	30	1996-09-28 17:00:00
272.708	32.84	18.7	0	0	32.47	8.86	33.2631	0	0	0	0	0	0		0	0		9	96	30	1996-09-28 17:30:00
272.729	31.73	20.2	0	0	31.58	0.13	0.488059	0	0	0	0	0	0		0	0		9	96	30	1996-09-28 18:00:00
272.75	30.95	21.5	0	0	31.05	0	0	0	0	0	0	0	0		0	0		9	96	30	1996-09-28 18:30:00
272.771	30.71	21.3	0	0	30.41	0	0	0	0	0	0	0	0		0	0		9	96	30	1996-09-28 19:00:00
272.792	30.35	21.4	0	0	29.8	0	0	0	0	0	0	0	0		0	0		9	96	30	1996-09-28 19:30:00
272.812	29.87	23.3	0	0	29.31	0	0	0	0	0	0	0	0		0	0		9	96	30	1996-09-28 20:00:00
272.833	29.28	26.3	0	0	28.8	0	0	0	0	0	0	0	0		0	0		9	96	30	1996-09-28 20:30:00
272.854	28.73	28.9	0	0	28.31	0	0	0	0	0	0	0	0		0	0		9	96	30	1996-09-28 21:00:00
272.875	28.24	30.4	0	0	27.83	0	0	0	0	0	0	0	0		0	0		9	96	30	1996-09-28 21:30:00
272.896	27.88	31	0	0	27.4	0	0	0	0	0	0	0	0		0	0		9	96	30	1996-09-28 22:00:00
272.917	27.63	31	0	0	26.95	0	0	0	0	0	0	0	0		0	0		9	96	30	1996-09-28 22:30:00
272.938	27.33	30.9	0	0	26.56	0	0	0	0	0	0	0	0		0	0		9	96	30	1996-09-28 23:00:00
272.958	27.06	31.3	0	0	26.2	0	0	0	0	0	0	0	0		0	0		9	96	30	1996-09-28 23:30:00
272.979	26.93	32.2	0	0	25.97	0	0	0	0	0	0	0	0		0	0		9	96	30	1996-09-29
273	26.73	33	0	0	25.84	0	0	0	0	0	0	0	0		0	0		9	96	30	1996-09-29 00:30:00
273.021	26.43	33.8	0	0	25.65	0	0	0	0	0	0	0	0		0	0		9	96	30	1996-09-29 01:00:00
273.042	26.27	34.2	0	0	25.3	0	0	0	0	0	0	0	0		0	0		9	96	30	1996-09-29 01:30:00
273.062	25.97	34.9	0	0	25.02	0	0	0	0	0	0	0	0		0	0		9	96	30	1996-09-29 02:00:00
273.083	25.66	35.5	0	0	24.74	0	0	0	0	0	0	0	0		0	0		9	96	30	1996-09-29 02:30:00
273.104	25.31	35.8	0	0	24.53	0	0	0	0	0	0	0	0		0	0		9	96	30	1996-09-29 03:00:00
273.125	25.02	35.2	0	0	24.17	0	0	0	0	0	0	0	0		0	0		9	96	30	1996-09-29 03:30:00
273.146	24.63	35.3	0	0	23.88	0	0	0	0	0	0	0	0		0	0		9	96	30	1996-09-29 04:00:00
273.167	24.46	35.5	0	0	23.67	0	0	0	0	0	0	0	0		0	0		9	96	30	1996-09-29 04:30:00
273.188	24.41	35.6	0	0	23.51	0	0	0	0	0	0	0	0		0	0		9	96	30	1996-09-29 05:00:00
273.208	24.18	36.4	0	0	23.26	0.04	0.150172	0	0	0	0	0	0		0	0		9	96	30	1996-09-29 05:30:00
273.229	23.76	37.7	0	0	23.11	8.91	33.4508	0	0	0	0	0	0		0	0		9	96	30	1996-09-29 06:00:00
273.25	23.92	38.4	0	0	23.51	34.17	128.284	0	0	0	0	0	0		0	0		9	96	30	1996-09-29 06:30:00
273.271	24.27	38.9	0	0	24.35	92.9	348.774	0	0	0	0	0	0		0	0		9	96	30	1996-09-29 07:00:00
273.292	24.82	38.4	0	0	25.57	146.7	550.756	0	0	0	0	0	0		0	0		9	96	30	1996-09-29 07:30:00
273.312	25.56	37.3	0	0	27.38	197.4	741.099	0	0	0	0	0	0		0	0		9	96	30	1996-09-29 08:00:00
273.333	26.75	35	0	0	29.63	248.8	934.07	0	0	0	0	0	0		0	0		9	96	30	1996-09-29 08:30:00
273.354	27.98	32.2	0	0	31.65	294.2	1104.52	0	0	0	0	0	0		0	0		9	96	30	1996-09-29 09:00:00
273.375	28.81	30.7	0	0	33.34	333.8	1253.19	0	0	0	0	0	0		0	0		9	96	30	1996-09-29 09:30:00
273.396	30.25	27	0	0	35.63	365.2	1371.07	0	0	0	0	0	0		0	0		9	96	30	1996-09-29 10:00:00
273.417	31.79	22.3	0	0	37.99	387	1452.91	0	0	0	0	0	0		0	0		9	96	30	1996-09-29 10:30:00
273.438	33.83	18.9	0	0	40.84	402.2	1509.98	0	0	0	0	0	0		0	0		9	96	30	1996-09-29 11:00:00
273.458	35.25	17.5	0	0	42.1	410.7	1541.89	0	0	0	0	0	0		0	0		9	96	30	1996-09-29 11:30:00
273.479	35.93	16.4	0	0	43.09	409.9	1538.89	0	0	0	0	0	0		0	0		9	96	30	1996-09-29 12:00:00
273.5	37	14.7	0	0	44.21	400.6	1503.97	0	0	0	0	0	0		0	0		9	96	30	1996-09-29 12:30:00
273.521	38.39	12.7	0	0	44.77	381.6	1432.64	0	0	0	0	0	0		0	0		9	96	30	1996-09-29 13:00:00
273.542	39.38	11.2	0	0	44.51	354.6	1331.27	0	0	0	0	0	0		0	0		9	96	30	1996-09-29 13:30:00
273.562	39.8	10.3	0	0	43.97	321	1205.13	0	0	0	0	0	0		0	0		9	96	30	1996-09-29 14:00:00
273.583	39.66	9.8	0	0	43.31	280.7	1053.83	0	0	0	0	0	0		0	0		9	96	30	1996-09-29 14:30:00
273.604	39.19	9.7	0	0	42.07	234.4	880.008	0	0	0	0	0	0		0	0		9	96	30	1996-09-29 15:00:00
273.625	39.5	9.1	0	0	40.38	185.8	697.549	0	0	0	0	0	0		0	0		9	96	30	1996-09-29 15:30:00
273.646	38.92	9.2	0	0	38.24	137	514.339	0	0	0	0	0	0		0	0		9	96	30	1996-09-29 16:00:00
273.667	37.52	9.8	0	0	35.62	78.9	296.214	0	0	0	0	0	0		0	0		9	96	30	1996-09-29 16:30:00
273.688	35.89	10.3	0	0	34.08	28.67	107.636	0	0	0	0	0	0		0	0		9	96	30	1996-09-29 17:00:00
273.708	34.67	10.5	0	0	32.96	8.4	31.5361	0	0	0	0	0	0		0	0		9	96	30	1996-09-29 17:30:00
273.729	33.03	11.3	0	0	32.24	0.09	0.337887	0	0	0	0	0	0		0	0		9	96	30	1996-09-29 18:00:00
273.75	32.34	11.8	0	0	31.82	0	0	0	0	0	0	0	0		0	0		9	96	30	1996-09-29 18:30:00
273.771	32.03	12	0	0	31.31	0	0	0	0	0	0	0	0		0	0		9	96	30	1996-09-29 19:00:00
273.792	31.73	12	0	0	30.82	0	0	0	0	0	0	0	0		0	0		9	96	30	1996-09-29 19:30:00
273.812	31.14	12.5	0	0	30.26	0	0	0	0	0	0	0	0		0	0		9	96	30	1996-09-29 20:00:00
273.833	30.6	13.6	0	0	29.77	0	0	0	0	0	0	0	0		0	0		9	96	30	1996-09-29 20:30:00
273.854	29.82	16.8	0	0	29.23	0	0	0	0	0	0	0	0		0	0		9	96	30	1996-09-29 21:00:00
273.875	29.2	23.6	0	0	28.69	0	0	0	0	0	0	0	0		0	0		9	96	30	1996-09-29 21:30:00
273.896	28.18	34.2	0	0	28.27	0	0	0	0	0	0	0	0		0	0		9	96	30	1996-09-29 22:00:00
273.917	27.12	38.8	0	0	27.74	0	0	0	0	0	0	0	0		0	0		9	96	30	1996-09-29 22:30:00
273.938	26.36	42.3	0	0	27.16	0	0	0	0	0	0	0	0		0	0		9	96	30	1996-09-29 23:00:00
273.958	25.8	45.9	0	0	26.61	0	0	0	0	0	0	0	0		0	0		9	96	30	1996-09-29 23:30:00
273.979	25.39	47.8	0	0	26.04	0	0	0	0	0	0	0	0		0	0		9	96	30	1996-09-30
274	25.29	46.8	0	0	25.55	0	0	0	0	0	0	0	0		0	0		9	96	30	1996-09-30 00:30:00
274.021	24.9	46.7	0	0	25.06	0	0	0	0	0	0	0	0		0	0		9	96	30	1996-09-30 01:00:00
274.042	24.57	46.1	0	0	24.64	0	0	0	0	0	0	0	0		0	0		9	96	30	1996-09-30 01:30:00
274.062	24.37	45.8	0	0	24.27	0	0	0	0	0	0	0	0		0	0		9	96	30	1996-09-30 02:00:00
274.083	24.25	45.7	0	0	24.07	0	0	0	0	0	0	0	0		0	0		9	96	30	1996-09-30 02:30:00
274.104	23.99	46.9	0	0	23.84	0	0	0	0	0	0	0	0		0	0		9	96	30	1996-09-30 03:00:00
274.125	23.63	49.5	0	0	23.54	0	0	0	0	0	0	0	0		0	0		9	96	30	1996-09-30 03:30:00
274.146	23.43	50.9	0	0	23.28	0	0	0	0	0	0	0	0		0	0		9	96	30	1996-09-30 04:00:00
274.167	23.2	52.7	0	0	23.04	0	0	0	0	0	0	0	0		0	0		9	96	30	1996-09-30 04:30:00
274.188	23.08	53.6	0	0	22.82	0	0	0	0	0	0	0	0		0	0		9	96	30	1996-09-30 05:00:00
274.208	23.06	53	0	1	22.49	0	0	0	0	0	0	0	0		0	0		9	96	30	1996-09-30 05:30:00
274.229	22.99	53.4	0	1	22.47	7.98	29.9593	0	0	0	0	0	0		0	0		9	96	30	1996-09-30 06:00:00
274.25	23.15	53.5	0	0	22.81	32.46	121.865	0	0	0	0	0	0		0	0		9	96	30	1996-09-30 06:30:00
274.271	23.62	52.6	0	0	23.72	92.5	347.273	0	0	0	0	0	0		0	0		9	96	30	1996-09-30 07:00:00
274.292	24.4	49.4	0	0	25.2	147.7	554.51	0	0	0	0	0	0		0	0		9	96	30	1996-09-30 07:30:00
274.312	24.87	48.2	0	0	27	200.9	754.239	0	0	0	0	0	0		0	0		9	96	30	1996-09-30 08:00:00
274.333	25.54	46.6	0	0	28.69	250.1	938.95	0	0	0	0	0	0		0	0		9	96	30	1996-09-30 08:30:00
274.354	26.17	44.5	0	0	31.03	295.9	1110.9	0	0	0	0	0	0		0	0		9	96	30	1996-09-30 09:00:00
274.375	27.18	41.7	0	0	33.67	335.5	1259.57	0	0	0	0	0	0		0	0		9	96	30	1996-09-30 09:30:00
274.396	28.25	39.1	0	0	35.9	367.1	1378.2	0	0	0	0	0	0		0	0		9	96	30	1996-09-30 10:00:00
274.417	29.38	37	0	0	37.58	391.5	1469.81	0	0	0	0	0	0		0	0		9	96	30	1996-09-30 10:30:00
274.438	30.87	34	0	0	39.46	406.6	1526.5	0	0	0	0	0	0		0	0		9	96	30	1996-09-30 11:00:00
274.458	33.21	29	0	0	41.7	413.3	1551.65	0	0	0	0	0	0		0	0		9	96	30	1996-09-30 11:30:00
274.479	35.15	24.1	0	0	42.49	411.6	1545.27	0	0	0	0	0	0		0	0		9	96	30	1996-09-30 12:00:00
274.5	36.03	21.5	0	0	43.34	401.9	1508.85	0	0	0	0	0	0		0	0		9	96	30	1996-09-30 12:30:00
274.521	36.82	19.2	0	0	43.97	383	1437.9	0	0	0	0	0	0		0	0		9	96	30	1996-09-30 13:00:00
274.542	37.09	18	0	0	43.4	357.1	1340.66	0	0	0	0	0	0		0	0		9	96	30	1996-09-30 13:30:00
274.562	37.14	17.1	0	0	43.11	323.2	1213.39	0	0	0	0	0	0		0	0		9	96	30	1996-09-30 14:00:00
274.583	37.5	15.7	0	0	42.41	281.4	1056.46	0	0	0	0	0	0		0	0		9	96	30	1996-09-30 14:30:00
274.604	37.97	14.4	0	0	41.15	237	889.769	0	0	0	0	0	0		0	0		9	96	30	1996-09-30 15:00:00
274.625	36.65	15	0	0	39.05	187.8	705.058	0	0	0	0	0	0		0	0		9	96	30	1996-09-30 15:30:00
274.646	35.61	15.6	0	0	36.98	135.4	508.332	0	0	0	0	0	0		0	0		9	96	30	1996-09-30 16:00:00
274.667	35.49	15.3	0	0	34.1	73.8	277.067	0	0	0	0	0	0		0	0		9	96	30	1996-09-30 16:30:00
274.688	34.09	16	0	0	32.64	25.45	95.5469	0	0	0	0	0	0		0	0		9	96	30	1996-09-30 17:00:00
274.708	33.04	16.8	0	0	31.62	7.47	28.0446	0	0	0	0	0	0		0	0		9	96	30	1996-09-30 17:30:00
274.729	31.61	18.3	0	0	30.92	0.04	0.150172	0	0	0	0	0	0		0	0		9	96	30	1996-09-30 18:00:00
274.75	30.9	19.4	0	0	30.37	0	0	0	0	0	0	0	0		0	0		9	96	30	1996-09-30 18:30:00
274.771	30.35	20.5	0	0	29.88	0	0	0	0	0	0	0	0		0	0		9	96	30	1996-09-30 19:00:00
274.792	30.02	20.7	0	0	29.31	0	0	0	0	0	0	0	0		0	0		9	96	30	1996-09-30 19:30:00
274.812	29.81	21	0	0	28.88	0	0	0	0	0	0	0	0		0	0		9	96	30	1996-09-30 20:00:00
274.833	29.43	21.6	0	0	28.31	0	0	0	0	0	0	0	0		0	0		9	96	30	1996-09-30 20:30:00
274.854	28.71	25.5	0	0	27.89	0	0	0	0	0	0	0	0		0	0		9	96	30	1996-09-30 21:00:00
274.875	27.99	30.6	0	0	27.54	0	0	0	0	0	0	0	0		0	0		9	96	30	1996-09-30 21:30:00
274.896	27.46	33.2	0	0	27.09	0	0	0	0	0	0	0	0		0	0		9	96	30	1996-09-30 22:00:00
274.917	26.96	35	0	0	26.54	0	0	0	0	0	0	0	0		0	0		9	96	30	1996-09-30 22:30:00
274.938	26.68	35.7	0	0	26.13	0	0	0	0	0	0	0	0		0	0		9	96	30	1996-09-30 23:00:00
274.958	26.44	36.2	0	0	25.84	0	0	0	0	0	0	0	0		0	0		9	96	30	1996-09-30 23:30:00
274.979	25.99	37.2	0	0	25.36	0	0	0	0	0	0	0	0		0	0		9	96	30	1996-10-01
275	25.68	37.6	0	0	25.04	0	0	0	0	0	0	0	0		0	0		10	96	30	1996-10-01 00:30:00
275.021	25.41	37.2	0	0	24.83	0	0	0	0	0	0	0	0		0	0		10	96	30	1996-10-01 01:00:00
275.042	25.15	36.8	0	0	24.45	0	0	0	0	0	0	0	0		0	0		10	96	30	1996-10-01 01:30:00
275.062	24.82	36.8	0	0	24.12	0	0	0	0	0	0	0	0		0	0		10	96	30	1996-10-01 02:00:00
275.083	24.63	37.1	0	0	23.84	0	0	0	0	0	0	0	0		0	0		10	96	30	1996-10-01 02:30:00
275.104	24.22	38.2	0	0	23.6	0	0	0	0	0	0	0	0		0	0		10	96	30	1996-10-01 03:00:00
275.125	23.93	37.8	0	0	23.35	0	0	0	0	0	0	0	0		0	0		10	96	30	1996-10-01 03:30:00
275.146	23.6	37.8	0	0	23	0	0	0	0	0	0	0	0		0	0		10	96	30	1996-10-01 04:00:00
275.167	23.34	38.1	0	0	22.67	0	0	0	0	0	0	0	0		0	0		10	96	30	1996-10-01 04:30:00
275.188	23.13	38.2	0	0	22.37	0	0	0	0	0	0	0	0		0	0		10	96	30	1996-10-01 05:00:00
275.208	22.99	37.6	0	0	22.05	0.02	0.075086	0	0	0	0	0	0		0	0		10	96	30	1996-10-01 05:30:00
275.229	22.96	37.6	0	0	22.01	8.05	30.2221	0	0	0	0	0	0		0	0		10	96	30	1996-10-01 06:00:00
275.25	23.22	37.6	0	0	22.5	31.4	117.885	0	0	0	0	0	0		0	0		10	96	30	1996-10-01 06:30:00
275.271	23.82	37	0	0	23.51	93.7	351.778	0	0	0	0	0	0		0	0		10	96	30	1996-10-01 07:00:00
275.292	24.35	36.7	0	0	24.87	147.8	554.886	0	0	0	0	0	0		0	0		10	96	30	1996-10-01 07:30:00
275.312	24.86	36.4	0	0	26.58	200.8	753.863	0	0	0	0	0	0		0	0		10	96	30	1996-10-01 08:00:00
275.333	26.08	34.6	0	0	28.91	250.3	939.701	0	0	0	0	0	0		0	0		10	96	30	1996-10-01 08:30:00
275.354	26.82	33	0	0	31.32	295.6	1109.77	0	0	0	0	0	0		0	0		10	96	30	1996-10-01 09:00:00
275.375	27.32	31.8	0	0	33.47	335.3	1258.82	0	0	0	0	0	0		0	0		10	96	30	1996-10-01 09:30:00
275.396	28.44	29.8	0	0	35.99	366.6	1376.33	0	0	0	0	0	0		0	0		10	96	30	1996-10-01 10:00:00
275.417	30.83	24.7	0	0	38.52	390.7	1466.81	0	0	0	0	0	0		0	0		10	96	30	1996-10-01 10:30:00
275.438	33.12	19.8	0	0	39.97	406.6	1526.5	0	0	0	0	0	0		0	0		10	96	30	1996-10-01 11:00:00
275.458	34.49	17.4	0	0	41.56	413.7	1553.15	0	0	0	0	0	0		0	0		10	96	30	1996-10-01 11:30:00
275.479	35.6	15.5	0	0	42.92	411.4	1544.52	0	0	0	0	0	0		0	0		10	96	30	1996-10-01 12:00:00
275.5	36.45	14	0	0	43.43	401.1	1505.85	0	0	0	0	0	0		0	0		10	96	30	1996-10-01 12:30:00
275.521	37.19	12.6	0	0	43.56	382.9	1437.52	0	0	0	0	0	0		0	0		10	96	30	1996-10-01 13:00:00
275.542	37.59	11.6	0	0	43.12	356.5	1338.41	0	0	0	0	0	0		0	0		10	96	30	1996-10-01 13:30:00
275.562	38.31	10.5	0	0	42.77	323.2	1213.39	0	0	0	0	0	0		0	0		10	96	30	1996-10-01 14:00:00
275.583	38.52	10	0	0	42.25	281.1	1055.33	0	0	0	0	0	0		0	0		10	96	30	1996-10-01 14:30:00
275.604	38.81	9.5	0	0	40.94	234.9	881.885	0	0	0	0	0	0		0	0		10	96	30	1996-10-01 15:00:00
275.625	38.74	9.1	0	0	39.16	184.2	691.542	0	0	0	0	0	0		0	0		10	96	30	1996-10-01 15:30:00
275.646	36.1	10.1	0	0	37.23	132.2	496.318	0	0	0	0	0	0		0	0		10	96	30	1996-10-01 16:00:00
275.667	34.19	11	0	0	35	67.98	255.217	0	0	0	0	0	0		0	0		10	96	30	1996-10-01 16:30:00
275.688	32.84	11.7	0	0	33.4	25.75	96.6732	0	0	0	0	0	0		0	0		10	96	30	1996-10-01 17:00:00
275.708	32.05	11.9	0	0	32.13	6.81	25.5668	0	0	0	0	0	0		0	0		10	96	30	1996-10-01 17:30:00
275.729	31.37	12.1	0	0	31.03	0	0	0	0	0	0	0	0		0	0		10	96	30	1996-10-01 18:00:00
275.75	30.85	12.3	0	0	30.27	0	0	0	0	0	0	0	0		0	0		10	96	30	1996-10-01 18:30:00
275.771	30.67	12.3	0	0	29.93	0	0	0	0	0	0	0	0		0	0		10	96	30	1996-10-01 19:00:00
275.792	30.47	12.4	0	0	29.29	0	0	0	0	0	0	0	0		0	0		10	96	30	1996-10-01 19:30:00
275.812	30.17	12.5	0	0	28.8	0	0	0	0	0	0	0	0		0	0		10	96	30	1996-10-01 20:00:00
275.833	29.93	12.6	0	0	28.36	0	0	0	0	0	0	0	0		0	0		10	96	30	1996-10-01 20:30:00
275.854	29.84	12.7	0	0	28.16	0	0	0	0	0	0	0	0		0	0		10	96	30	1996-10-01 21:00:00
275.875	29.39	13.2	0	0	27.93	0	0	0	0	0	0	0	0		0	0		10	96	30	1996-10-01 21:30:00
275.896	29	13.6	0	0	27.93	0	0	0	0	0	0	0	0		0	0		10	96	30	1996-10-01 22:00:00
275.917	28.98	13.6	0	0	28.11	0	0	0	0	0	0	0	0		0	0		10	96	30	1996-10-01 22:30:00
275.938	29.12	13.6	0	0	28.08	0	0	0	0	0	0	0	0		0	0		10	96	30	1996-10-01 23:00:00
275.958	29.27	13.5	0	0	28.02	0	0	0	0	0	0	0	0		0	0		10	96	30	1996-10-01 23:30:00
275.979	29.04	13.8	0	0	27.59	0	0	0	0	0	0	0	0		0	0		10	96	30	1996-10-02
276	28.54	14.4	0	0	27.39	0	0	0	0	0	0	0	0		0	0		10	96	30	1996-10-02 00:30:00
276.021	28.13	15.2	0	0	27.18	0	0	0	0	0	0	0	0		0	0		10	96	30	1996-10-02 01:00:00
276.042	27.56	16.2	0	0	26.93	0	0	0	0	0	0	0	0		0	0		10	96	30	1996-10-02 01:30:00
276.062	26.63	17.9	0	0	26.4	0	0	0	0	0	0	0	0		0	0		10	96	30	1996-10-02 02:00:00
276.083	26.95	18.1	0	0	26.1	0	0	0	0	0	0	0	0		0	0		10	96	30	1996-10-02 02:30:00
276.104	27.32	18.2	0	0	25.84	0	0	0	0	0	0	0	0		0	0		10	96	30	1996-10-02 03:00:00
276.125	26.8	18.8	0	0	25.86	0	0	0	0	0	0	0	0		0	0		10	96	30	1996-10-02 03:30:00
276.146	26.47	19.6	0	0	25.64	0	0	0	0	0	0	0	0		0	0		10	96	30	1996-10-02 04:00:00
276.167	25.81	21.5	0	0	25.39	0	0	0	0	0	0	0	0		0	0		10	96	30	1996-10-02 04:30:00
276.188	25.27	24.9	0	0	25.28	0	0	0	0	0	0	0	0		0	0		10	96	30	1996-10-02 05:00:00
276.208	26.12	24.2	0	0	25.36	0	0	0	0	0	0	0	0		0	0		10	96	30	1996-10-02 05:30:00
276.229	26.4	23.8	0	0	25.42	4.89	18.3585	0	0	0	0	0	0		0	0		10	96	30	1996-10-02 06:00:00
276.25	26.37	24.8	0	0	25.92	32.51	122.052	0	0	0	0	0	0		0	0		10	96	30	1996-10-02 06:30:00
276.271	26.64	25.2	0	0	26.64	63.99	240.238	0	0	0	0	0	0		0	0		10	96	30	1996-10-02 07:00:00
276.292	26.85	25.6	0	0	27.63	108.5	407.342	0	0	0	0	0	0		0	0		10	96	30	1996-10-02 07:30:00
276.312	27.56	24.6	0	0	28.44	112.7	423.11	0	0	0	0	0	0		0	0		10	96	30	1996-10-02 08:00:00
276.333	27.6	25.3	0	0	28.75	128.2	481.301	0	0	0	0	0	0		0	0		10	96	30	1996-10-02 08:30:00
276.354	28.19	24.5	0	0	30.59	237.6	892.022	0	0	0	0	0	0		0	0		10	96	30	1996-10-02 09:00:00
276.375	29.79	22.2	0	0	33.41	297.7	1117.66	0	0	0	0	0	0		0	0		10	96	30	1996-10-02 09:30:00
276.396	30.91	20.8	0	0	34.96	280	1051.2	0	0	0	0	0	0		0	0		10	96	30	1996-10-02 10:00:00
276.417	31.46	19.7	0	0	34.5	202	758.369	0	0	0	0	0	0		0	0		10	96	30	1996-10-02 10:30:00
276.438	31.24	19.5	0	0	33.01	138	518.093	0	0	0	0	0	0		0	0		10	96	30	1996-10-02 11:00:00
276.458	31.8	18.7	0	0	34.15	197.1	739.973	0	0	0	0	0	0		0	0		10	96	30	1996-10-02 11:30:00
276.479	32.16	18	0	0	34.92	205.5	771.509	0	0	0	0	0	0		0	0		10	96	30	1996-10-02 12:00:00
276.5	33.39	16.4	0	0	36.84	299.1	1122.91	0	0	0	0	0	0		0	0		10	96	30	1996-10-02 12:30:00
276.521	35.04	14.5	0	0	39.09	248.9	934.445	0	0	0	0	0	0		0	0		10	96	30	1996-10-02 13:00:00
276.542	34.45	14.5	0	0	36.88	178.3	669.392	0	0	0	0	0	0		0	0		10	96	30	1996-10-02 13:30:00
276.562	35.09	13.6	0	0	38.01	246.3	924.684	0	0	0	0	0	0		0	0		10	96	30	1996-10-02 14:00:00
276.583	36.26	12.2	0	0	39.14	220	825.946	0	0	0	0	0	0		0	0		10	96	30	1996-10-02 14:30:00
276.604	36.91	11.3	0	0	39.89	233.5	876.629	0	0	0	0	0	0		0	0		10	96	30	1996-10-02 15:00:00
276.625	38.01	10.1	0	0	38.99	176.5	662.634	0	0	0	0	0	0		0	0		10	96	30	1996-10-02 15:30:00
276.646	37.36	10.1	0	0	37.12	126.4	474.544	0	0	0	0	0	0		0	0		10	96	30	1996-10-02 16:00:00
276.667	37.04	10	0	0	34.75	67.32	252.739	0	0	0	0	0	0		0	0		10	96	30	1996-10-02 16:30:00
276.688	35.29	10.8	0	0	33.37	26.99	101.329	0	0	0	0	0	0		0	0		10	96	30	1996-10-02 17:00:00
276.708	33.89	11.4	0	0	32.33	6.59	24.7408	0	0	0	0	0	0		0	0		10	96	30	1996-10-02 17:30:00
276.729	32.81	13.3	0	0	31.68	0	0	0	0	0	0	0	0		0	0		10	96	30	1996-10-02 18:00:00
276.75	31.72	19.5	0	0	31.49	0	0	0	0	0	0	0	0		0	0		10	96	30	1996-10-02 18:30:00
276.771	30.75	23.4	0	0	30.91	0	0	0	0	0	0	0	0		0	0		10	96	30	1996-10-02 19:00:00
276.792	29.97	24.4	0	0	30.34	0	0	0	0	0	0	0	0		0	0		10	96	30	1996-10-02 19:30:00
276.812	29.95	22	0	0	29.76	0	0	0	0	0	0	0	0		0	0		10	96	30	1996-10-02 20:00:00
276.833	29.62	22.1	0	0	29.08	0	0	0	0	0	0	0	0		0	0		10	96	30	1996-10-02 20:30:00
276.854	28.76	24.7	0	0	28.55	0	0	0	0	0	0	0	0		0	0		10	96	30	1996-10-02 21:00:00
276.875	28.03	27.4	0	0	27.95	0	0	0	0	0	0	0	0		0	0		10	96	30	1996-10-02 21:30:00
276.896	27.57	28.8	0	1	27.27	0	0	0	0	0	0	0	0		0	0		10	96	30	1996-10-02 22:00:00
276.917	27.33	24.4	0	0	26.82	0	0	0	0	0	0	0	0		0	0		10	96	30	1996-10-02 22:30:00
276.938	26.86	22.2	0	0	26.41	0	0	0	0	0	0	0	0		0	0		10	96	30	1996-10-02 23:00:00
276.958	26.82	21.2	0	0	26.03	0	0	0	0	0	0	0	0		0	0		10	96	30	1996-10-02 23:30:00
276.979	26.67	20.9	0	0	25.62	0	0	0	0	0	0	0	0		0	0		10	96	30	1996-10-03
277	26.61	20.7	0	0	25.36	0	0	0	0	0	0	0	0		0	0		10	96	30	1996-10-03 00:30:00
277.021	25.99	21.5	0	0	25	0	0	0	0	0	0	0	0		0	0		10	96	30	1996-10-03 01:00:00
277.042	25.87	20.9	0	0	24.8	0	0	0	0	0	0	0	0		0	0		10	96	30	1996-10-03 01:30:00
277.062	25.88	20.8	0	0	24.63	0	0	0	0	0	0	0	0		0	0		10	96	30	1996-10-03 02:00:00
277.083	25.55	21.4	0	0	24.37	0	0	0	0	0	0	0	0		0	0		10	96	30	1996-10-03 02:30:00
277.104	25.32	22.1	0	0	24.19	0	0	0	0	0	0	0	0		0	0		10	96	30	1996-10-03 03:00:00
277.125	25.11	23	0	0	23.99	0	0	0	0	0	0	0	0		0	0		10	96	30	1996-10-03 03:30:00
277.146	24.47	24.5	0	0	23.62	0	0	0	0	0	0	0	0		0	0		10	96	30	1996-10-03 04:00:00
277.167	24.25	25.5	0	0	23.32	0	0	0	0	0	0	0	0		0	0		10	96	30	1996-10-03 04:30:00
277.188	24.16	26.3	0	0	23.2	0	0	0	0	0	0	0	0		0	0		10	96	30	1996-10-03 05:00:00
277.208	24.32	26.4	0	0	23.13	0	0	0	0	0	0	0	0		0	0		10	96	30	1996-10-03 05:30:00
277.229	24.5	26.3	0	0	23.07	7.19	26.9934	0	0	0	0	0	0		0	0		10	96	30	1996-10-03 06:00:00
277.25	24.64	27	0	0	23.44	30.16	113.23	0	0	0	0	0	0		0	0		10	96	30	1996-10-03 06:30:00
277.271	24.89	28.1	0	0	24.31	87.7	329.252	0	0	0	0	0	0		0	0		10	96	30	1996-10-03 07:00:00
277.292	25.35	27.1	0	0	25.66	141	529.356	0	0	0	0	0	0		0	0		10	96	30	1996-10-03 07:30:00
277.312	25.81	26.3	0	0	27.28	194	728.334	0	0	0	0	0	0		0	0		10	96	30	1996-10-03 08:00:00
277.333	26.28	25.5	0	0	28.99	244.8	919.053	0	0	0	0	0	0		0	0		10	96	30	1996-10-03 08:30:00
277.354	27.3	23.1	0	0	31.2	289	1084.99	0	0	0	0	0	0		0	0		10	96	30	1996-10-03 09:00:00
277.375	28.98	19.5	0	0	33.74	328.5	1233.29	0	0	0	0	0	0		0	0		10	96	30	1996-10-03 09:30:00
277.396	30.39	16.9	0	0	36.25	359.7	1350.42	0	0	0	0	0	0		0	0		10	96	30	1996-10-03 10:00:00
277.417	31.83	14.4	0	0	38.1	383	1437.9	0	0	0	0	0	0		0	0		10	96	30	1996-10-03 10:30:00
277.438	31.67	13.5	0	0	39.5	399.1	1498.34	0	0	0	0	0	0		0	0		10	96	30	1996-10-03 11:00:00
277.458	32.17	13.1	0	0	40.79	406.2	1525	0	0	0	0	0	0		0	0		10	96	30	1996-10-03 11:30:00
277.479	33.03	12.6	0	0	41.47	404.4	1518.24	0	0	0	0	0	0		0	0		10	96	30	1996-10-03 12:00:00
277.5	33.46	12.6	0	0	41.53	394	1479.19	0	0	0	0	0	0		0	0		10	96	30	1996-10-03 12:30:00
277.521	33.5	12.4	0	0	42.62	375.3	1408.99	0	0	0	0	0	0		0	0		10	96	30	1996-10-03 13:00:00
277.542	33.54	12.3	0	0	42.73	348.2	1307.25	0	0	0	0	0	0		0	0		10	96	30	1996-10-03 13:30:00
277.562	33.85	11.9	0	0	42.33	314	1178.85	0	0	0	0	0	0		0	0		10	96	30	1996-10-03 14:00:00
277.583	33.9	11.6	0	0	41.72	273	1024.92	0	0	0	0	0	0		0	0		10	96	30	1996-10-03 14:30:00
277.604	34.18	11.2	0	0	40.42	227.9	855.605	0	0	0	0	0	0		0	0		10	96	30	1996-10-03 15:00:00
277.625	33.85	11.3	0	0	38.09	177.9	667.89	0	0	0	0	0	0		0	0		10	96	30	1996-10-03 15:30:00
277.646	33.65	11.3	0	0	35.66	127.3	477.922	0	0	0	0	0	0		0	0		10	96	30	1996-10-03 16:00:00
277.667	32.81	11.8	0	0	33.03	61.47	230.777	0	0	0	0	0	0		0	0		10	96	30	1996-10-03 16:30:00
277.688	31.61	12.5	0	0	31.73	23.79	89.3148	0	0	0	0	0	0		0	0		10	96	30	1996-10-03 17:00:00
277.708	30.91	12.9	0	0	30.77	5.88	22.0753	0	0	0	0	0	0		0	0		10	96	30	1996-10-03 17:30:00
277.729	30.43	13.1	0	0	29.91	0	0	0	0	0	0	0	0		0	0		10	96	30	1996-10-03 18:00:00
277.75	29.97	13.5	0	0	29.13	0	0	0	0	0	0	0	0		0	0		10	96	30	1996-10-03 18:30:00
277.771	29.52	14.3	0	0	28.57	0	0	0	0	0	0	0	0		0	0		10	96	30	1996-10-03 19:00:00
277.792	29.06	15.2	0	0	28.02	0	0	0	0	0	0	0	0		0	0		10	96	30	1996-10-03 19:30:00
277.812	28.71	16.3	0	0	27.72	0	0	0	0	0	0	0	0		0	0		10	96	30	1996-10-03 20:00:00
277.833	28.2	17.1	0	0	27.31	0	0	0	0	0	0	0	0		0	0		10	96	30	1996-10-03 20:30:00
277.854	27.3	20.2	0	0	26.83	0	0	0	0	0	0	0	0		0	0		10	96	30	1996-10-03 21:00:00
277.875	26.67	22.8	0	0	26.39	0	0	0	0	0	0	0	0		0	0		10	96	30	1996-10-03 21:30:00
277.896	26.2	25	0	0	25.91	0	0	0	0	0	0	0	0		0	0		10	96	30	1996-10-03 22:00:00
277.917	25.72	27.5	0	0	25.4	0	0	0	0	0	0	0	0		0	0		10	96	30	1996-10-03 22:30:00
277.938	25.27	30.8	0	1	25.02	0	0	0	0	0	0	0	0		0	0		10	96	30	1996-10-03 23:00:00
277.958	24.86	32.9	0	1	24.62	0	0	0	0	0	0	0	0		0	0		10	96	30	1996-10-03 23:30:00
277.979	24.43	34.4	0	1	24.14	0	0	0	0	0	0	0	0		0	0		10	96	30	1996-10-04
278	24.15	34.4	0	1	23.8	0	0	0	0	0	0	0	0		0	0		10	96	30	1996-10-04 00:30:00
278.021	23.84	33.8	0	1	23.44	0	0	0	0	0	0	0	0		0	0		10	96	30	1996-10-04 01:00:00
278.042	23.52	34	0	1	23.02	0	0	0	0	0	0	0	0		0	0		10	96	30	1996-10-04 01:30:00
278.062	23.24	34.4	0	1	22.69	0	0	0	0	0	0	0	0		0	0		10	96	30	1996-10-04 02:00:00
278.083	23.04	34.8	0	1	22.51	0	0	0	0	0	0	0	0		0	0		10	96	30	1996-10-04 02:30:00
278.104	22.77	35.5	0	1	22.28	0	0	0	0	0	0	0	0		0	0		10	96	30	1996-10-04 03:00:00
278.125	22.52	36.5	0	1	21.96	0	0	0	0	0	0	0	0		0	0		10	96	30	1996-10-04 03:30:00
278.146	22.18	38.1	0	2	21.65	0	0	0	0	0	0	0	0		0	0		10	96	30	1996-10-04 04:00:00
278.167	21.97	39.9	0	2	21.46	0	0	0	0	0	0	0	0		0	0		10	96	30	1996-10-04 04:30:00
278.188	21.77	41.4	0	2	21.27	0	0	0	0	0	0	0	0		0	0		10	96	30	1996-10-04 05:00:00
278.208	21.67	42	0	2	21.1	0	0	0	0	0	0	0	0		0	0		10	96	30	1996-10-04 05:30:00
278.229	21.42	42.7	0	2	20.95	6.95	26.0924	0	0	0	0	0	0		0	0		10	96	30	1996-10-04 06:00:00
278.25	21.6	42.6	0	2	21.27	27.56	103.469	0	0	0	0	0	0		0	0		10	96	30	1996-10-04 06:30:00
278.271	22.05	41.6	0	1	22.06	92.2	346.146	0	0	0	0	0	0		0	0		10	96	30	1996-10-04 07:00:00
278.292	22.53	40.7	0	0	23.29	146.6	550.38	0	0	0	0	0	0		0	0		10	96	30	1996-10-04 07:30:00
278.312	23.05	39.3	0	0	24.83	199.1	747.481	0	0	0	0	0	0		0	0		10	96	30	1996-10-04 08:00:00
278.333	23.9	37.7	0	0	26.65	248.8	934.07	0	0	0	0	0	0		0	0		10	96	30	1996-10-04 08:30:00
278.354	24.65	36.3	0	0	28.45	293.1	1100.39	0	0	0	0	0	0		0	0		10	96	30	1996-10-04 09:00:00
278.375	25.39	34.6	0	0	30.51	330.9	1242.3	0	0	0	0	0	0		0	0		10	96	30	1996-10-04 09:30:00
278.396	26.34	31.5	0	0	32.37	362.1	1359.43	0	0	0	0	0	0		0	0		10	96	30	1996-10-04 10:00:00
278.417	27.17	28.6	0	0	34.03	385	1445.41	0	0	0	0	0	0		0	0		10	96	30	1996-10-04 10:30:00
278.438	28.23	26.2	0	0	36.5	400.6	1503.97	0	0	0	0	0	0		0	0		10	96	30	1996-10-04 11:00:00
278.458	29.64	23.1	0	0	38.9	407.8	1531	0	0	0	0	0	0		0	0		10	96	30	1996-10-04 11:30:00
278.479	30.95	21.4	0	0	40.49	405.9	1523.87	0	0	0	0	0	0		0	0		10	96	30	1996-10-04 12:00:00
278.5	32.46	18.8	0	0	41.5	395.4	1484.45	0	0	0	0	0	0		0	0		10	96	30	1996-10-04 12:30:00
278.521	34.68	15	0	0	41.78	377.6	1417.62	0	0	0	0	0	0		0	0		10	96	30	1996-10-04 13:00:00
278.542	34.07	14.3	0	0	41.19	351.3	1318.89	0	0	0	0	0	0		0	0		10	96	30	1996-10-04 13:30:00
278.562	34.8	13.1	0	0	40.51	316.9	1189.74	0	0	0	0	0	0		0	0		10	96	30	1996-10-04 14:00:00
278.583	35.43	12.1	0	0	39.69	276	1036.19	0	0	0	0	0	0		0	0		10	96	30	1996-10-04 14:30:00
278.604	35.79	11.6	0	0	38.87	229.9	863.114	0	0	0	0	0	0		0	0		10	96	30	1996-10-04 15:00:00
278.625	36.01	10.9	0	0	37.18	180.9	679.153	0	0	0	0	0	0		0	0		10	96	30	1996-10-04 15:30:00
278.646	35.53	10.5	0	0	34.9	129.5	486.182	0	0	0	0	0	0		0	0		10	96	30	1996-10-04 16:00:00
278.667	34.37	10.4	0	0	31.96	57	213.995	0	0	0	0	0	0		0	0		10	96	30	1996-10-04 16:30:00
278.688	32.27	10.9	0	0	30.64	21.33	80.0792	0	0	0	0	0	0		0	0		10	96	30	1996-10-04 17:00:00
278.708	31.62	10.9	0	0	29.56	5.15	19.3346	0	0	0	0	0	0		0	0		10	96	30	1996-10-04 17:30:00
278.729	30.12	11.4	0	0	28.75	0	0	0	0	0	0	0	0		0	0		10	96	30	1996-10-04 18:00:00
278.75	29.03	11.8	0	0	28.02	0	0	0	0	0	0	0	0		0	0		10	96	30	1996-10-04 18:30:00
278.771	28.38	12.4	0	0	27.38	0	0	0	0	0	0	0	0		0	0		10	96	30	1996-10-04 19:00:00
278.792	28.27	12.3	0	0	26.93	0	0	0	0	0	0	0	0		0	0		10	96	30	1996-10-04 19:30:00
278.812	28.2	12.3	0	0	26.62	0	0	0	0	0	0	0	0		0	0		10	96	30	1996-10-04 20:00:00
278.833	28.15	12.4	0	0	26.39	0	0	0	0	0	0	0	0		0	0		10	96	30	1996-10-04 20:30:00
278.854	28	12.4	0	0	26.08	0	0	0	0	0	0	0	0		0	0		10	96	30	1996-10-04 21:00:00
278.875	27.56	12.6	0	0	25.75	0	0	0	0	0	0	0	0		0	0		10	96	30	1996-10-04 21:30:00
278.896	26.9	14.5	0	0	25.54	0	0	0	0	0	0	0	0		0	0		10	96	30	1996-10-04 22:00:00
278.917	26.48	17.1	0	0	25.21	0	0	0	0	0	0	0	0		0	0		10	96	30	1996-10-04 22:30:00
278.938	26.06	21.5	0	0	24.76	0	0	0	0	0	0	0	0		0	0		10	96	30	1996-10-04 23:00:00
278.958	25.32	28	0	0	24.3	0	0	0	0	0	0	0	0		0	0		10	96	30	1996-10-04 23:30:00
278.979	25.03	31.5	0	1	24.03	0	0	0	0	0	0	0	0		0	0		10	96	30	1996-10-05
279	24.59	35.9	0	1	23.73	0	0	0	0	0	0	0	0		0	0		10	96	30	1996-10-05 00:30:00
279.021	24.19	37.5	0	1	23.43	0	0	0	0	0	0	0	0		0	0		10	96	30	1996-10-05 01:00:00
279.042	23.82	38.9	0	2	23.14	0	0	0	0	0	0	0	0		0	0		10	96	30	1996-10-05 01:30:00
279.062	23.58	39.9	0	2	22.94	0	0	0	0	0	0	0	0		0	0		10	96	30	1996-10-05 02:00:00
279.083	23.29	40.8	0	2	22.68	0	0	0	0	0	0	0	0		0	0		10	96	30	1996-10-05 02:30:00
279.104	23.3	41.3	0	2	22.47	0	0	0	0	0	0	0	0		0	0		10	96	30	1996-10-05 03:00:00
279.125	23	42.1	0	2	22.21	0	0	0	0	0	0	0	0		0	0		10	96	30	1996-10-05 03:30:00
279.146	22.84	42.6	0	2	22.01	0	0	0	0	0	0	0	0		0	0		10	96	30	1996-10-05 04:00:00
279.167	22.71	42.9	0	2	21.86	0	0	0	0	0	0	0	0		0	0		10	96	30	1996-10-05 04:30:00
279.188	22.54	43	0	2	21.64	0	0	0	0	0	0	0	0		0	0		10	96	30	1996-10-05 05:00:00
279.208	22.39	43	0	2	21.44	0	0	0	0	0	0	0	0		0	0		10	96	30	1996-10-05 05:30:00
279.229	22.39	42.4	0	2	21.15	6.99	26.2426	0	0	0	0	0	0		0	0		10	96	30	1996-10-05 06:00:00
279.25	22.6	42.1	0	2	21.52	27.2	102.117	0	0	0	0	0	0		0	0		10	96	30	1996-10-05 06:30:00
279.271	23.08	41.5	0	1	22.59	92	345.396	0	0	0	0	0	0		0	0		10	96	30	1996-10-05 07:00:00
279.292	23.64	41.2	0	0	23.98	144.9	543.998	0	0	0	0	0	0		0	0		10	96	30	1996-10-05 07:30:00
279.312	24.18	40.8	0	0	25.63	196.9	739.222	0	0	0	0	0	0		0	0		10	96	30	1996-10-05 08:00:00
279.333	24.92	39.7	0	0	27.36	245.9	923.182	0	0	0	0	0	0		0	0		10	96	30	1996-10-05 08:30:00
279.354	25.78	38.4	0	0	29.49	290.6	1091	0	0	0	0	0	0		0	0		10	96	30	1996-10-05 09:00:00
279.375	27.24	36	0	0	31.82	329	1235.16	0	0	0	0	0	0		0	0		10	96	30	1996-10-05 09:30:00
279.396	28.99	33.5	0	0	34.23	359.8	1350.8	0	0	0	0	0	0		0	0		10	96	30	1996-10-05 10:00:00
279.417	30.39	30.3	0	0	36.49	383.6	1440.15	0	0	0	0	0	0		0	0		10	96	30	1996-10-05 10:30:00
279.438	31.68	26.8	0	0	38.36	398.7	1496.84	0	0	0	0	0	0		0	0		10	96	30	1996-10-05 11:00:00
279.458	32.89	23.4	0	0	39.95	405.2	1521.24	0	0	0	0	0	0		0	0		10	96	30	1996-10-05 11:30:00
279.479	34.13	20.2	0	0	41.25	403.4	1514.48	0	0	0	0	0	0		0	0		10	96	30	1996-10-05 12:00:00
279.5	35.07	17.6	0	0	42.02	393	1475.44	0	0	0	0	0	0		0	0		10	96	30	1996-10-05 12:30:00
279.521	35.7	15.7	0	0	42.44	374.3	1405.23	0	0	0	0	0	0		0	0		10	96	30	1996-10-05 13:00:00
279.542	36.29	14.1	0	0	41.81	348	1306.5	0	0	0	0	0	0		0	0		10	96	30	1996-10-05 13:30:00
279.562	36.69	12.7	0	0	41.42	313.7	1177.72	0	0	0	0	0	0		0	0		10	96	30	1996-10-05 14:00:00
279.583	36.93	11.8	0	0	40.5	272.8	1024.17	0	0	0	0	0	0		0	0		10	96	30	1996-10-05 14:30:00
279.604	36.98	11.3	0	0	39.19	227	852.226	0	0	0	0	0	0		0	0		10	96	30	1996-10-05 15:00:00
279.625	36.83	11.1	0	0	37.67	177.4	666.013	0	0	0	0	0	0		0	0		10	96	30	1996-10-05 15:30:00
279.646	36.7	10.9	0	0	35.13	126.4	474.544	0	0	0	0	0	0		0	0		10	96	30	1996-10-05 16:00:00
279.667	35.45	11.3	0	0	32.35	53.15	199.541	0	0	0	0	0	0		0	0		10	96	30	1996-10-05 16:30:00
279.688	32.97	12.5	0	0	31.17	20.56	77.1884	0	0	0	0	0	0		0	0		10	96	30	1996-10-05 17:00:00
279.708	31.52	13.2	0	0	30.35	4.82	18.0957	0	0	0	0	0	0		0	0		10	96	30	1996-10-05 17:30:00
279.729	30.38	13.8	0	0	29.7	0	0	0	0	0	0	0	0		0	0		10	96	30	1996-10-05 18:00:00
279.75	29.9	14.8	0	0	29.07	0	0	0	0	0	0	0	0		0	0		10	96	30	1996-10-05 18:30:00
279.771	29.64	15	0	0	28.65	0	0	0	0	0	0	0	0		0	0		10	96	30	1996-10-05 19:00:00
279.792	29.36	14.5	0	0	28.18	0	0	0	0	0	0	0	0		0	0		10	96	30	1996-10-05 19:30:00
279.812	28.94	15.1	0	0	27.84	0	0	0	0	0	0	0	0		0	0		10	96	30	1996-10-05 20:00:00
279.833	28.48	18.8	0	0	27.54	0	0	0	0	0	0	0	0		0	0		10	96	30	1996-10-05 20:30:00
279.854	28.12	21.5	0	0	27.06	0	0	0	0	0	0	0	0		0	0		10	96	30	1996-10-05 21:00:00
279.875	27.95	21.6	0	0	26.61	0	0	0	0	0	0	0	0		0	0		10	96	30	1996-10-05 21:30:00
279.896	27.13	23.8	0	0	26.01	0	0	0	0	0	0	0	0		0	0		10	96	30	1996-10-05 22:00:00
279.917	26.51	26.2	0	0	25.67	0	0	0	0	0	0	0	0		0	0		10	96	30	1996-10-05 22:30:00
279.938	26.17	27.8	0	0	25.32	0	0	0	0	0	0	0	0		0	0		10	96	30	1996-10-05 23:00:00
279.958	25.8	30	0	0	24.89	0	0	0	0	0	0	0	0		0	0		10	96	30	1996-10-05 23:30:00
279.979	25.8	30.5	0	0	24.49	0	0	0	0	0	0	0	0		0	0		10	96	30	1996-10-06
280	25.43	32.7	0	0	24.12	0	0	0	0	0	0	0	0		0	0		10	96	30	1996-10-06 00:30:00
280.021	25.37	34.3	0	1	23.93	0	0	0	0	0	0	0	0		0	0		10	96	30	1996-10-06 01:00:00
280.042	24.81	36.3	0	1	23.6	0	0	0	0	0	0	0	0		0	0		10	96	30	1996-10-06 01:30:00
280.062	24.31	38.2	0	1	23.33	0	0	0	0	0	0	0	0		0	0		10	96	30	1996-10-06 02:00:00
280.083	23.87	39.3	0	2	22.97	0	0	0	0	0	0	0	0		0	0		10	96	30	1996-10-06 02:30:00
280.104	23.62	39.9	0	2	22.71	0	0	0	0	0	0	0	0		0	0		10	96	30	1996-10-06 03:00:00
280.125	23.5	40.1	0	2	22.55	0	0	0	0	0	0	0	0		0	0		10	96	30	1996-10-06 03:30:00
280.146	23.41	40.3	0	2	22.36	0	0	0	0	0	0	0	0		0	0		10	96	30	1996-10-06 04:00:00
280.167	22.78	42.9	0	2	22.05	0	0	0	0	0	0	0	0		0	0		10	96	30	1996-10-06 04:30:00
280.188	22.17	46.3	0	3	21.71	0	0	0	0	0	0	0	0		0	0		10	96	30	1996-10-06 05:00:00
280.208	22.32	47	0	3	21.62	0	0	0	0	0	0	0	0		0	0		10	96	30	1996-10-06 05:30:00
280.229	22.53	47.3	0	3	21.54	6.7	25.1538	0	0	0	0	0	0		0	0		10	96	30	1996-10-06 06:00:00
280.25	22.77	47.6	0	3	21.81	26.16	98.2125	0	0	0	0	0	0		0	0		10	96	30	1996-10-06 06:30:00
280.271	23.31	47.3	0	2	22.84	90.9	341.266	0	0	0	0	0	0		0	0		10	96	30	1996-10-06 07:00:00
280.292	23.5	47.8	0	1	24.17	143.8	539.868	0	0	0	0	0	0		0	0		10	96	30	1996-10-06 07:30:00
280.312	24.02	47.2	0	0	25.78	195.3	733.215	0	0	0	0	0	0		0	0		10	96	30	1996-10-06 08:00:00
280.333	24.74	45.5	0	0	27.58	243.6	914.547	0	0	0	0	0	0		0	0		10	96	30	1996-10-06 08:30:00
280.354	25.31	44.3	0	0	29.34	287.5	1079.36	0	0	0	0	0	0		0	0		10	96	30	1996-10-06 09:00:00
280.375	25.88	42.8	0	0	30.94	325.7	1222.78	0	0	0	0	0	0		0	0		10	96	30	1996-10-06 09:30:00
280.396	26.94	40.3	0	0	33.18	356.6	1338.78	0	0	0	0	0	0		0	0		10	96	30	1996-10-06 10:00:00
280.417	27.78	38.4	0	0	35.08	380.3	1427.76	0	0	0	0	0	0		0	0		10	96	30	1996-10-06 10:30:00
280.438	28.94	36.2	0	0	37.12	394.8	1482.2	0	0	0	0	0	0		0	0		10	96	30	1996-10-06 11:00:00
280.458	30.41	33.4	0	0	38.58	401.2	1506.23	0	0	0	0	0	0		0	0		10	96	30	1996-10-06 11:30:00
280.479	30.61	31.4	0	0	40.35	399	1497.97	0	0	0	0	0	0		0	0		10	96	30	1996-10-06 12:00:00
280.5	31.75	28.2	0	0	41.05	389	1460.42	0	0	0	0	0	0		0	0		10	96	30	1996-10-06 12:30:00
280.521	33.25	24.6	0	0	42.19	369.2	1386.09	0	0	0	0	0	0		0	0		10	96	30	1996-10-06 13:00:00
280.542	35.56	19.5	0	0	41.89	341.6	1282.47	0	0	0	0	0	0		0	0		10	96	30	1996-10-06 13:30:00
280.562	35.81	17.6	0	0	41.09	308.4	1157.83	0	0	0	0	0	0		0	0		10	96	30	1996-10-06 14:00:00
280.583	36.01	16.5	0	0	40.12	267.8	1005.4	0	0	0	0	0	0		0	0		10	96	30	1996-10-06 14:30:00
280.604	35.93	15.7	0	0	38.91	222.2	834.205	0	0	0	0	0	0		0	0		10	96	30	1996-10-06 15:00:00
280.625	36.22	14.9	0	0	37.36	173.7	652.122	0	0	0	0	0	0		0	0		10	96	30	1996-10-06 15:30:00
280.646	35.33	14.9	0	0	34.75	123.1	462.154	0	0	0	0	0	0		0	0		10	96	30	1996-10-06 16:00:00
280.667	34.17	15.2	0	0	31.97	49.11	184.374	0	0	0	0	0	0		0	0		10	96	30	1996-10-06 16:30:00
280.688	32.38	16.3	0	0	30.74	19.83	74.4478	0	0	0	0	0	0		0	0		10	96	30	1996-10-06 17:00:00
280.708	31.05	17.3	0	0	29.81	4.24	15.9182	0	0	0	0	0	0		0	0		10	96	30	1996-10-06 17:30:00
280.729	29.64	18.6	0	0	29.29	0	0	0	0	0	0	0	0		0	0		10	96	30	1996-10-06 18:00:00
280.75	29.26	19.5	0	0	28.76	0	0	0	0	0	0	0	0		0	0		10	96	30	1996-10-06 18:30:00
280.771	29	20.3	0	0	28.22	0	0	0	0	0	0	0	0		0	0		10	96	30	1996-10-06 19:00:00
280.792	28.66	20.6	0	0	27.74	0	0	0	0	0	0	0	0		0	0		10	96	30	1996-10-06 19:30:00
280.812	28.36	20.4	0	0	27.36	0	0	0	0	0	0	0	0		0	0		10	96	30	1996-10-06 20:00:00
280.833	28.02	20.6	0	0	26.97	0	0	0	0	0	0	0	0		0	0		10	96	30	1996-10-06 20:30:00
280.854	27.55	21.4	0	0	26.5	0	0	0	0	0	0	0	0		0	0		10	96	30	1996-10-06 21:00:00
280.875	26.96	22.7	0	0	25.9	0	0	0	0	0	0	0	0		0	0		10	96	30	1996-10-06 21:30:00
280.896	26.41	25.5	0	0	25.44	0	0	0	0	0	0	0	0		0	0		10	96	30	1996-10-06 22:00:00
280.917	25.84	30	0	0	25.01	0	0	0	0	0	0	0	0		0	0		10	96	30	1996-10-06 22:30:00
280.938	25.14	34.8	0	0	24.59	0	0	0	0	0	0	0	0		0	0		10	96	30	1996-10-06 23:00:00
280.958	24.66	37.7	0	1	24.21	0	0	0	0	0	0	0	0		0	0		10	96	30	1996-10-06 23:30:00
280.979	24.21	39.7	0	1	23.7	0	0	0	0	0	0	0	0		0	0		10	96	30	1996-10-07
281	23.85	41.4	0	2	23.41	0	0	0	0	0	0	0	0		0	0		10	96	30	1996-10-07 00:30:00
281.021	23.57	42.6	0	2	23.18	0	0	0	0	0	0	0	0		0	0		10	96	30	1996-10-07 01:00:00
281.042	23.16	44	0	2	22.79	0	0	0	0	0	0	0	0		0	0		10	96	30	1996-10-07 01:30:00
281.062	22.75	45.8	0	3	22.39	0	0	0	0	0	0	0	0		0	0		10	96	30	1996-10-07 02:00:00
281.083	22.35	47.7	0	3	22.13	0	0	0	0	0	0	0	0		0	0		10	96	30	1996-10-07 02:30:00
281.104	22.01	49.8	0	3	21.74	0	0	0	0	0	0	0	0		0	0		10	96	30	1996-10-07 03:00:00
281.125	21.55	52.7	0	4	21.33	0	0	0	0	0	0	0	0		0	0		10	96	30	1996-10-07 03:30:00
281.146	21.7	52.6	0	3	21.21	0	0	0	0	0	0	0	0		0	0		10	96	30	1996-10-07 04:00:00
281.167	21.56	53.5	0	4	20.94	0	0	0	0	0	0	0	0		0	0		10	96	30	1996-10-07 04:30:00
281.188	21.28	56.3	0	4	20.64	0	0	0	0	0	0	0	0		0	0		10	96	30	1996-10-07 05:00:00
281.208	21.16	58.3	0	4	20.5	0	0	0	0	0	0	0	0		0	0		10	96	30	1996-10-07 05:30:00
281.229	21.07	59.3	0	4	20.32	6.06	22.7511	0	0	0	0	0	0		0	0		10	96	30	1996-10-07 06:00:00
281.25	21.12	60.6	0	4	20.61	25.61	96.1476	0	0	0	0	0	0		0	0		10	96	30	1996-10-07 06:30:00
281.271	21.56	60.2	0	3	21.47	89.5	336.01	0	0	0	0	0	0		0	0		10	96	30	1996-10-07 07:00:00
281.292	22	59.1	0	1	22.82	141.1	529.732	0	0	0	0	0	0		0	0		10	96	30	1996-10-07 07:30:00
281.312	22.42	57.8	0	1	24.59	193.9	727.959	0	0	0	0	0	0		0	0		10	96	30	1996-10-07 08:00:00
281.333	23.12	55.3	0	0	26.51	245.1	920.179	0	0	0	0	0	0		0	0		10	96	30	1996-10-07 08:30:00
281.354	23.7	53	0	0	28.11	289	1084.99	0	0	0	0	0	0		0	0		10	96	30	1996-10-07 09:00:00
281.375	24.42	49.4	0	0	29.62	327.8	1230.66	0	0	0	0	0	0		0	0		10	96	30	1996-10-07 09:30:00
281.396	25.5	44.9	0	0	31.63	360.2	1352.3	0	0	0	0	0	0		0	0		10	96	30	1996-10-07 10:00:00
281.417	26.14	41.7	0	0	33.48	384.1	1442.03	0	0	0	0	0	0		0	0		10	96	30	1996-10-07 10:30:00
281.438	27.18	38.6	0	0	35.79	399.7	1500.59	0	0	0	0	0	0		0	0		10	96	30	1996-10-07 11:00:00
281.458	28.28	35.8	0	0	37.58	405.8	1523.49	0	0	0	0	0	0		0	0		10	96	30	1996-10-07 11:30:00
281.479	29.84	32.6	0	0	39.1	403.7	1515.61	0	0	0	0	0	0		0	0		10	96	30	1996-10-07 12:00:00
281.5	30.7	27.9	0	0	40.05	393.3	1476.57	0	0	0	0	0	0		0	0		10	96	30	1996-10-07 12:30:00
281.521	30.5	24.6	0	0	40.58	375.8	1410.87	0	0	0	0	0	0		0	0		10	96	30	1996-10-07 13:00:00
281.542	32.08	21.5	0	0	40.99	348.7	1309.12	0	0	0	0	0	0		0	0		10	96	30	1996-10-07 13:30:00
281.562	33.66	18	0	0	40.08	313.9	1178.47	0	0	0	0	0	0		0	0		10	96	30	1996-10-07 14:00:00
281.583	34.11	16.2	0	0	39.08	272	1021.17	0	0	0	0	0	0		0	0		10	96	30	1996-10-07 14:30:00
281.604	34.58	14.7	0	0	37.52	225.5	846.595	0	0	0	0	0	0		0	0		10	96	30	1996-10-07 15:00:00
281.625	34.64	13.7	0	0	35.69	175.6	659.255	0	0	0	0	0	0		0	0		10	96	30	1996-10-07 15:30:00
281.646	34.34	13.5	0	0	33.01	124.2	466.284	0	0	0	0	0	0		0	0		10	96	30	1996-10-07 16:00:00
281.667	32.57	15	0	0	30.13	42.83	160.797	0	0	0	0	0	0		0	0		10	96	30	1996-10-07 16:30:00
281.688	30.69	16.5	0	0	28.96	17.36	65.1746	0	0	0	0	0	0		0	0		10	96	30	1996-10-07 17:00:00
281.708	29.07	18.5	0	0	28.18	3.65	13.7032	0	0	0	0	0	0		0	0		10	96	30	1996-10-07 17:30:00
281.729	28.01	20.3	0	0	27.58	0	0	0	0	0	0	0	0		0	0		10	96	30	1996-10-07 18:00:00
281.75	27.4	21.6	0	0	27.14	0	0	0	0	0	0	0	0		0	0		10	96	30	1996-10-07 18:30:00
281.771	27.16	22.6	0	0	26.56	0	0	0	0	0	0	0	0		0	0		10	96	30	1996-10-07 19:00:00
281.792	26.93	22.9	0	0	25.93	0	0	0	0	0	0	0	0		0	0		10	96	30	1996-10-07 19:30:00
281.812	26.72	22.7	0	0	25.48	0	0	0	0	0	0	0	0		0	0		10	96	30	1996-10-07 20:00:00
281.833	26.39	23.1	0	0	25.14	0	0	0	0	0	0	0	0		0	0		10	96	30	1996-10-07 20:30:00
281.854	25.85	26	0	0	24.87	0	0	0	0	0	0	0	0		0	0		10	96	30	1996-10-07 21:00:00
281.875	24.77	37.5	0	0	24.42	0	0	0	0	0	0	0	0		0	0		10	96	30	1996-10-07 21:30:00
281.896	24.08	42.3	0	1	23.98	0	0	0	0	0	0	0	0		0	0		10	96	30	1996-10-07 22:00:00
281.917	23.6	44.5	0	1	23.5	0	0	0	0	0	0	0	0		0	0		10	96	30	1996-10-07 22:30:00
281.938	23.33	45.7	0	2	23.03	0	0	0	0	0	0	0	0		0	0		10	96	30	1996-10-07 23:00:00
281.958	22.75	48.1	0	3	22.51	0	0	0	0	0	0	0	0		0	0		10	96	30	1996-10-07 23:30:00
281.979	22.45	50.5	0	3	22.15	0	0	0	0	0	0	0	0		0	0		10	96	30	1996-10-08
282	22.1	53.8	0	3	21.81	0	0	0	0	0	0	0	0		0	0		10	96	30	1996-10-08 00:30:00
282.021	21.85	55.7	0	4	21.5	0	0	0	0	0	0	0	0		0	0		10	96	30	1996-10-08 01:00:00
282.042	21.6	57.3	0	4	21.2	0	0	0	0	0	0	0	0		0	0		10	96	30	1996-10-08 01:30:00
282.062	21.29	59.2	0	5	20.91	0	0	0	0	0	0	0	0		0	0		10	96	30	1996-10-08 02:00:00
282.083	21.02	60.7	0	5	20.66	0	0	0	0	0	0	0	0		0	0		10	96	30	1996-10-08 02:30:00
282.104	21.02	60.8	0	5	20.51	0	0	0	0	0	0	0	0		0	0		10	96	30	1996-10-08 03:00:00
282.125	20.78	61.6	0	5	20.29	0	0	0	0	0	0	0	0		0	0		10	96	30	1996-10-08 03:30:00
282.146	20.42	63.3	0	5	19.99	0	0	0	0	0	0	0	0		0	0		10	96	30	1996-10-08 04:00:00
282.167	20.04	65.2	0	6	19.73	0	0	0	0	0	0	0	0		0	0		10	96	30	1996-10-08 04:30:00
282.188	19.72	66.7	0	7	19.43	0	0	0	0	0	0	0	0		0	0		10	96	30	1996-10-08 05:00:00
282.208	19.57	67.9	0	7	19.22	0	0	0	0	0	0	0	0		0	0		10	96	30	1996-10-08 05:30:00
282.229	20	67.6	0	6	19.81	2.99	11.2254	0	0	0	0	0	0		0	0		10	96	30	1996-10-08 06:00:00
282.25	20.32	67	0	5	20.5	15.5	58.1917	0	0	0	0	0	0		0	0		10	96	30	1996-10-08 06:30:00
282.271	20.5	66.3	0	4	20.88	37.56	141.012	0	0	0	0	0	0		0	0		10	96	30	1996-10-08 07:00:00
282.292	20.76	65.9	0	3	22.12	100.7	378.058	0	0	0	0	0	0		0	0		10	96	30	1996-10-08 07:30:00
282.312	21.8	63.2	0	1	24.47	205.2	770.382	0	0	0	0	0	0		0	0		10	96	30	1996-10-08 08:00:00
282.333	22.64	60.4	0	0	26.15	238.8	896.527	0	0	0	0	0	0		0	0		10	96	30	1996-10-08 08:30:00
282.354	24.21	54.7	0	0	28.66	284.6	1068.47	0	0	0	0	0	0		0	0		10	96	30	1996-10-08 09:00:00
282.375	26.28	46.1	0	0	31.34	323.7	1215.27	0	0	0	0	0	0		0	0		10	96	30	1996-10-08 09:30:00
282.396	27.92	40.1	0	0	34.09	357.1	1340.66	0	0	0	0	0	0		0	0		10	96	30	1996-10-08 10:00:00
282.417	26.62	38.2	0	0	35.16	378.6	1421.38	0	0	0	0	0	0		0	0		10	96	30	1996-10-08 10:30:00
282.438	26.38	37.3	0	0	36.15	397.6	1492.71	0	0	0	0	0	0		0	0		10	96	30	1996-10-08 11:00:00
282.458	27.02	34.9	0	0	37.68	404.8	1519.74	0	0	0	0	0	0		0	0		10	96	30	1996-10-08 11:30:00
282.479	27.63	31.4	0	0	38.81	402	1509.23	0	0	0	0	0	0		0	0		10	96	30	1996-10-08 12:00:00
282.5	28.14	26.3	0	0	39.55	393.7	1478.07	0	0	0	0	0	0		0	0		10	96	30	1996-10-08 12:30:00
282.521	29.02	24	0	0	40.3	374	1404.11	0	0	0	0	0	0		0	0		10	96	30	1996-10-08 13:00:00
282.542	29.87	22.2	0	0	40.62	346	1298.99	0	0	0	0	0	0		0	0		10	96	30	1996-10-08 13:30:00
282.562	30.59	20	0	0	40.23	309.7	1162.71	0	0	0	0	0	0		0	0		10	96	30	1996-10-08 14:00:00
282.583	30.84	19.4	0	0	39.41	268.8	1009.16	0	0	0	0	0	0		0	0		10	96	30	1996-10-08 14:30:00
282.604	31.53	18.4	0	0	37.39	223	837.209	0	0	0	0	0	0		0	0		10	96	30	1996-10-08 15:00:00
282.625	31.72	18	0	0	35.27	172	645.74	0	0	0	0	0	0		0	0		10	96	30	1996-10-08 15:30:00
282.646	32.46	17.6	0	0	32.55	120.7	453.144	0	0	0	0	0	0		0	0		10	96	30	1996-10-08 16:00:00
282.667	31.24	19	0	0	29.62	41.93	157.418	0	0	0	0	0	0		0	0		10	96	30	1996-10-08 16:30:00
282.688	29.42	21.5	0	0	28.41	18.13	68.0655	0	0	0	0	0	0		0	0		10	96	30	1996-10-08 17:00:00
282.708	28.35	24	0	0	27.53	3.4	12.7646	0	0	0	0	0	0		0	0		10	96	30	1996-10-08 17:30:00
282.729	27.76	25.6	0	0	26.8	0	0	0	0	0	0	0	0		0	0		10	96	30	1996-10-08 18:00:00
282.75	26.91	27.3	0	0	26.25	0	0	0	0	0	0	0	0		0	0		10	96	30	1996-10-08 18:30:00
282.771	26.42	28.6	0	0	25.96	0	0	0	0	0	0	0	0		0	0		10	96	30	1996-10-08 19:00:00
282.792	26.14	27.5	0	0	25.68	0	0	0	0	0	0	0	0		0	0		10	96	30	1996-10-08 19:30:00
282.812	25.82	28.2	0	0	25.28	0	0	0	0	0	0	0	0		0	0		10	96	30	1996-10-08 20:00:00
282.833	25.42	29.5	0	0	24.92	0	0	0	0	0	0	0	0		0	0		10	96	30	1996-10-08 20:30:00
282.854	24.79	33.3	0	0	24.44	0	0	0	0	0	0	0	0		0	0		10	96	30	1996-10-08 21:00:00
282.875	24.27	37.5	0	0	24	0	0	0	0	0	0	0	0		0	0		10	96	30	1996-10-08 21:30:00
282.896	23.88	39	0	0	23.51	0	0	0	0	0	0	0	0		0	0		10	96	30	1996-10-08 22:00:00
282.917	23.43	40.6	0	1	22.97	0	0	0	0	0	0	0	0		0	0		10	96	30	1996-10-08 22:30:00
282.938	22.91	42.6	0	2	22.36	0	0	0	0	0	0	0	0		0	0		10	96	30	1996-10-08 23:00:00
282.958	22.73	44.4	0	2	22.04	0	0	0	0	0	0	0	0		0	0		10	96	30	1996-10-08 23:30:00
282.979	22.27	46.3	0	2	21.68	0	0	0	0	0	0	0	0		0	0		10	96	30	1996-10-09
283	22.16	47.1	0	2	21.44	0	0	0	0	0	0	0	0		0	0		10	96	30	1996-10-09 00:30:00
283.021	22.07	48	0	2	21.25	0	0	0	0	0	0	0	0		0	0		10	96	30	1996-10-09 01:00:00
283.042	21.94	48.8	0	3	21.01	0	0	0	0	0	0	0	0		0	0		10	96	30	1996-10-09 01:30:00
283.062	21.59	50.5	0	3	20.73	0	0	0	0	0	0	0	0		0	0		10	96	30	1996-10-09 02:00:00
283.083	21.39	52.1	0	3	20.58	0	0	0	0	0	0	0	0		0	0		10	96	30	1996-10-09 02:30:00
283.104	21.3	52.7	0	3	20.44	0	0	0	0	0	0	0	0		0	0		10	96	30	1996-10-09 03:00:00
283.125	21.35	52.7	0	3	20.31	0	0	0	0	0	0	0	0		0	0		10	96	30	1996-10-09 03:30:00
283.146	21.31	53.4	0	3	20.2	0	0	0	0	0	0	0	0		0	0		10	96	30	1996-10-09 04:00:00
283.167	21.12	54.7	0	4	19.92	0	0	0	0	0	0	0	0		0	0		10	96	30	1996-10-09 04:30:00
283.188	20.62	57.2	0	5	19.62	0	0	0	0	0	0	0	0		0	0		10	96	30	1996-10-09 05:00:00
283.208	19.97	60.8	0	5	19.43	0	0	0	0	0	0	0	0		0	0		10	96	30	1996-10-09 05:30:00
283.229	19.74	63	0	6	19.17	5.8	21.7749	0	0	0	0	0	0		0	0		10	96	30	1996-10-09 06:00:00
283.25	20.43	61.2	0	4	19.53	22.6	84.8472	0	0	0	0	0	0		0	0		10	96	30	1996-10-09 06:30:00
283.271	21.36	59	0	2	20.67	96.9	363.792	0	0	0	0	0	0		0	0		10	96	30	1996-10-09 07:00:00
283.292	22.56	52.7	0	0	22.42	148.2	556.387	0	0	0	0	0	0		0	0		10	96	30	1996-10-09 07:30:00
283.312	24.41	44.7	0	0	24.93	199.4	748.607	0	0	0	0	0	0		0	0		10	96	30	1996-10-09 08:00:00
283.333	25.22	42	0	0	27.67	247.7	929.94	0	0	0	0	0	0		0	0		10	96	30	1996-10-09 08:30:00
283.354	25.8	40.1	0	0	30.28	291.6	1094.75	0	0	0	0	0	0		0	0		10	96	30	1996-10-09 09:00:00
283.375	27.31	35.3	0	0	32.71	329.8	1238.17	0	0	0	0	0	0		0	0		10	96	30	1996-10-09 09:30:00
283.396	26.21	36.2	0	0	34.08	360.7	1354.18	0	0	0	0	0	0		0	0		10	96	30	1996-10-09 10:00:00
283.417	26.42	36	0	0	35.99	382.9	1437.52	0	0	0	0	0	0		0	0		10	96	30	1996-10-09 10:30:00
283.438	28.21	32.5	0	0	38.09	397.2	1491.21	0	0	0	0	0	0		0	0		10	96	30	1996-10-09 11:00:00
283.458	30.75	26.6	0	0	39.33	404.9	1520.12	0	0	0	0	0	0		0	0		10	96	30	1996-10-09 11:30:00
283.479	31.53	23.7	0	0	40.66	402.9	1512.61	0	0	0	0	0	0		0	0		10	96	30	1996-10-09 12:00:00
283.5	31.44	22.9	0	0	41.49	391.4	1469.43	0	0	0	0	0	0		0	0		10	96	30	1996-10-09 12:30:00
283.521	29.46	23	0	0	41.33	373.2	1401.1	0	0	0	0	0	0		0	0		10	96	30	1996-10-09 13:00:00
283.542	29.28	23.7	0	0	40.63	345.8	1298.24	0	0	0	0	0	0		0	0		10	96	30	1996-10-09 13:30:00
283.562	29.67	22.5	0	0	39.97	310.8	1166.84	0	0	0	0	0	0		0	0		10	96	30	1996-10-09 14:00:00
283.583	29.83	21	0	0	38.72	270.8	1016.66	0	0	0	0	0	0		0	0		10	96	30	1996-10-09 14:30:00
283.604	30.02	20.4	0	0	37.72	225.5	846.595	0	0	0	0	0	0		0	0		10	96	30	1996-10-09 15:00:00
283.625	30.44	18.9	0	0	36.15	175.2	657.753	0	0	0	0	0	0		0	0		10	96	30	1996-10-09 15:30:00
283.646	30.13	18.4	0	0	33.25	124.1	465.909	0	0	0	0	0	0		0	0		10	96	30	1996-10-09 16:00:00
283.667	29.37	18.1	0	0	30.13	35.38	132.827	0	0	0	0	0	0		0	0		10	96	30	1996-10-09 16:30:00
283.688	28.46	20.1	0	0	28.66	15.9	59.6934	0	0	0	0	0	0		0	0		10	96	30	1996-10-09 17:00:00
283.708	27.9	22.3	0	0	27.52	2.81	10.5496	0	0	0	0	0	0		0	0		10	96	30	1996-10-09 17:30:00
283.729	27.67	22.6	0	0	26.63	0	0	0	0	0	0	0	0		0	0		10	96	30	1996-10-09 18:00:00
283.75	26.82	23.1	0	0	26.13	0	0	0	0	0	0	0	0		0	0		10	96	30	1996-10-09 18:30:00
283.771	26.37	23.3	0	0	25.7	0	0	0	0	0	0	0	0		0	0		10	96	30	1996-10-09 19:00:00
283.792	26.2	23.8	0	0	25.17	0	0	0	0	0	0	0	0		0	0		10	96	30	1996-10-09 19:30:00
283.812	26.09	24.5	0	0	24.83	0	0	0	0	0	0	0	0		0	0		10	96	30	1996-10-09 20:00:00
283.833	25.92	25.7	0	0	24.45	0	0	0	0	0	0	0	0		0	0		10	96	30	1996-10-09 20:30:00
283.854	25.76	26.4	0	0	24.14	0	0	0	0	0	0	0	0		0	0		10	96	30	1996-10-09 21:00:00
283.875	25.59	27	0	0	23.94	0	0	0	0	0	0	0	0		0	0		10	96	30	1996-10-09 21:30:00
283.896	25.39	28.3	0	0	23.79	0	0	0	0	0	0	0	0		0	0		10	96	30	1996-10-09 22:00:00
283.917	25.12	29.2	0	0	23.58	0	0	0	0	0	0	0	0		0	0		10	96	30	1996-10-09 22:30:00
283.938	24.45	34.5	0	0	23.21	0	0	0	0	0	0	0	0		0	0		10	96	30	1996-10-09 23:00:00
283.958	23.85	41.6	0	1	22.87	0	0	0	0	0	0	0	0		0	0		10	96	30	1996-10-09 23:30:00
283.979	23.57	44.3	0	1	22.64	0	0	0	0	0	0	0	0		0	0		10	96	30	1996-10-10
284	23.3	45.7	0	2	22.33	0	0	0	0	0	0	0	0		0	0		10	96	30	1996-10-10 00:30:00
284.021	22.86	47.4	0	2	21.93	0	0	0	0	0	0	0	0		0	0		10	96	30	1996-10-10 01:00:00
284.042	22.67	49	0	3	21.7	0	0	0	0	0	0	0	0		0	0		10	96	30	1996-10-10 01:30:00
284.062	22.6	50.1	0	3	21.46	0	0	0	0	0	0	0	0		0	0		10	96	30	1996-10-10 02:00:00
284.083	22.26	51.7	0	3	21.12	0	0	0	0	0	0	0	0		0	0		10	96	30	1996-10-10 02:30:00
284.104	21.91	53.5	0	4	20.81	0	0	0	0	0	0	0	0		0	0		10	96	30	1996-10-10 03:00:00
284.125	21.87	53.6	0	5	20.51	0	0	0	0	0	0	0	0		0	0		10	96	30	1996-10-10 03:30:00
284.146	21.64	53.7	0	5	20.31	0	0	0	0	0	0	0	0		0	0		10	96	30	1996-10-10 04:00:00
284.167	21.76	53.5	0	4	20.21	0	0	0	0	0	0	0	0		0	0		10	96	30	1996-10-10 04:30:00
284.188	21.24	56.8	0	5	20.01	0	0	0	0	0	0	0	0		0	0		10	96	30	1996-10-10 05:00:00
284.208	19.86	63.8	0	7	19.41	0	0	0	0	0	0	0	0		0	0		10	96	30	1996-10-10 05:30:00
284.229	19.72	66.5	0	8	19.38	5.49	20.6111	0	0	0	0	0	0		0	0		10	96	30	1996-10-10 06:00:00
284.25	20.63	64.5	0	7	19.69	25.44	95.5094	0	0	0	0	0	0		0	0		10	96	30	1996-10-10 06:30:00
284.271	21.86	60.5	0	4	20.75	89.1	334.508	0	0	0	0	0	0		0	0		10	96	30	1996-10-10 07:00:00
284.292	23.27	55	0	1	22.57	141.7	531.984	0	0	0	0	0	0		0	0		10	96	30	1996-10-10 07:30:00
284.312	24.42	50.3	0	0	24.93	192.3	721.952	0	0	0	0	0	0		0	0		10	96	30	1996-10-10 08:00:00
284.333	25.72	46.1	0	0	27.7	240.8	904.035	0	0	0	0	0	0		0	0		10	96	30	1996-10-10 08:30:00
284.354	26.98	42.1	0	0	30.63	283.1	1062.84	0	0	0	0	0	0		0	0		10	96	30	1996-10-10 09:00:00
284.375	27.84	40	0	0	33.75	321.3	1206.26	0	0	0	0	0	0		0	0		10	96	30	1996-10-10 09:30:00
284.396	29.34	37	0	0	36.67	352.2	1322.26	0	0	0	0	0	0		0	0		10	96	30	1996-10-10 10:00:00
284.417	30.46	33.5	0	0	39.25	374.9	1407.49	0	0	0	0	0	0		0	0		10	96	30	1996-10-10 10:30:00
284.438	32.7	26.8	0	0	41.68	389.7	1463.05	0	0	0	0	0	0		0	0		10	96	30	1996-10-10 11:00:00
284.458	33.91	22.2	0	0	43.95	396.8	1489.71	0	0	0	0	0	0		0	0		10	96	30	1996-10-10 11:30:00
284.479	35.66	17.7	0	0	45.57	394.7	1481.82	0	0	0	0	0	0		0	0		10	96	30	1996-10-10 12:00:00
284.5	36.54	15	0	0	46.36	382.7	1436.77	0	0	0	0	0	0		0	0		10	96	30	1996-10-10 12:30:00
284.521	36.55	13	0	0	46.2	363.5	1364.69	0	0	0	0	0	0		0	0		10	96	30	1996-10-10 13:00:00
284.542	37.85	9.7	0	0	45.3	334.9	1257.32	0	0	0	0	0	0		0	0		10	96	30	1996-10-10 13:30:00
284.562	36.06	10.2	0	0	43.39	299.4	1124.04	0	0	0	0	0	0		0	0		10	96	30	1996-10-10 14:00:00
284.583	36.81	9.6	0	0	43.48	259.3	973.49	0	0	0	0	0	0		0	0		10	96	30	1996-10-10 14:30:00
284.604	39	8.2	0	0	43.38	213.3	800.792	0	0	0	0	0	0		0	0		10	96	30	1996-10-10 15:00:00
284.625	39.46	7.6	0	0	41.77	163.2	612.702	0	0	0	0	0	0		0	0		10	96	30	1996-10-10 15:30:00
284.646	39.19	7.5	0	0	38.46	111.9	420.106	0	0	0	0	0	0		0	0		10	96	30	1996-10-10 16:00:00
284.667	36.86	8.5	0	0	35.27	40.99	153.889	0	0	0	0	0	0		0	0		10	96	30	1996-10-10 16:30:00
284.688	34.08	9.6	0	0	33.27	18.4	69.0791	0	0	0	0	0	0		0	0		10	96	30	1996-10-10 17:00:00
284.708	33.51	9.9	0	0	31.8	2.32	8.70998	0	0	0	0	0	0		0	0		10	96	30	1996-10-10 17:30:00
284.729	32.56	10.3	0	0	30.74	0	0	0	0	0	0	0	0		0	0		10	96	30	1996-10-10 18:00:00
284.75	31.62	10.7	0	0	29.96	0	0	0	0	0	0	0	0		0	0		10	96	30	1996-10-10 18:30:00
284.771	30.78	11.1	0	0	29.12	0	0	0	0	0	0	0	0		0	0		10	96	30	1996-10-10 19:00:00
284.792	30.04	11.5	0	0	28.49	0	0	0	0	0	0	0	0		0	0		10	96	30	1996-10-10 19:30:00
284.812	29.6	11.8	0	0	27.74	0	0	0	0	0	0	0	0		0	0		10	96	30	1996-10-10 20:00:00
284.833	28.87	12	0	0	27.17	0	0	0	0	0	0	0	0		0	0		10	96	30	1996-10-10 20:30:00
284.854	28.27	12.8	0	0	26.66	0	0	0	0	0	0	0	0		0	0		10	96	30	1996-10-10 21:00:00
284.875	27.17	15.4	0	0	26.03	0	0	0	0	0	0	0	0		0	0		10	96	30	1996-10-10 21:30:00
284.896	26.14	17.1	0	0	25.36	0	0	0	0	0	0	0	0		0	0		10	96	30	1996-10-10 22:00:00
284.917	25.78	17.9	0	0	24.98	0	0	0	0	0	0	0	0		0	0		10	96	30	1996-10-10 22:30:00
284.938	25.74	17.9	0	0	24.6	0	0	0	0	0	0	0	0		0	0		10	96	30	1996-10-10 23:00:00
284.958	25.63	17.9	0	0	24.28	0	0	0	0	0	0	0	0		0	0		10	96	30	1996-10-10 23:30:00
284.979	25.83	17.2	0	0	24.14	0	0	0	0	0	0	0	0		0	0		10	96	30	1996-10-11
285	25.19	18.4	0	0	23.71	0	0	0	0	0	0	0	0		0	0		10	96	30	1996-10-11 00:30:00
285.021	24.89	19	0	0	23.41	0	0	0	0	0	0	0	0		0	0		10	96	30	1996-10-11 01:00:00
285.042	24.73	21.8	0	0	23.42	0	0	0	0	0	0	0	0		0	0		10	96	30	1996-10-11 01:30:00
285.062	24.85	22.6	0	0	23.17	0	0	0	0	0	0	0	0		0	0		10	96	30	1996-10-11 02:00:00
285.083	24.5	22.6	0	0	23.05	0	0	0	0	0	0	0	0		0	0		10	96	30	1996-10-11 02:30:00
285.104	25.15	20.1	0	0	23.14	0	0	0	0	0	0	0	0		0	0		10	96	30	1996-10-11 03:00:00
285.125	24.94	19.3	0	0	23.02	0	0	0	0	0	0	0	0		0	0		10	96	30	1996-10-11 03:30:00
285.146	25.28	18.5	0	0	23.3	0	0	0	0	0	0	0	0		0	0		10	96	30	1996-10-11 04:00:00
285.167	25.43	17.9	0	0	23.12	0	0	0	0	0	0	0	0		0	0		10	96	30	1996-10-11 04:30:00
285.188	25.35	16.4	0	0	23.34	0	0	0	0	0	0	0	0		0	0		10	96	30	1996-10-11 05:00:00
285.208	25.69	14.6	0	0	23.4	0	0	0	0	0	0	0	0		0	0		10	96	30	1996-10-11 05:30:00
285.229	24.56	17.4	0	0	23.14	3.85	14.4541	0	0	0	0	0	0		0	0		10	96	30	1996-10-11 06:00:00
285.25	23.97	22.5	0	0	23.48	37.28	139.96	0	0	0	0	0	0		0	0		10	96	30	1996-10-11 06:30:00
285.271	24.84	21.4	0	0	24.37	81.9	307.477	0	0	0	0	0	0		0	0		10	96	30	1996-10-11 07:00:00
285.292	25.51	20.5	0	0	25.6	100.7	378.058	0	0	0	0	0	0		0	0		10	96	30	1996-10-11 07:30:00
285.312	27.01	19.3	0	0	27.61	173.7	652.122	0	0	0	0	0	0		0	0		10	96	30	1996-10-11 08:00:00
285.333	28.4	17.8	0	0	29.63	181.7	682.156	0	0	0	0	0	0		0	0		10	96	30	1996-10-11 08:30:00
285.354	29.49	16.4	0	0	31.49	213.6	801.918	0	0	0	0	0	0		0	0		10	96	30	1996-10-11 09:00:00
285.375	30.09	15.7	0	0	33.34	242.8	911.544	0	0	0	0	0	0		0	0		10	96	30	1996-10-11 09:30:00
285.396	31.94	13.9	0	0	36.67	335.8	1260.69	0	0	0	0	0	0		0	0		10	96	30	1996-10-11 10:00:00
285.417	32.08	14	0	0	38.53	337	1265.2	0	0	0	0	0	0		0	0		10	96	30	1996-10-11 10:30:00
285.438	31.14	17	0	0	39.52	387.3	1454.04	0	0	0	0	0	0		0	0		10	96	30	1996-10-11 11:00:00
285.458	31.62	17.1	0	0	40.66	359.7	1350.42	0	0	0	0	0	0		0	0		10	96	30	1996-10-11 11:30:00
285.479	31.65	18	0	0	41.05	364.1	1366.94	0	0	0	0	0	0		0	0		10	96	30	1996-10-11 12:00:00
285.5	33.02	16.5	0	0	43.21	349.1	1310.63	0	0	0	0	0	0		0	0		10	96	30	1996-10-11 12:30:00
285.521	33.98	15.5	0	0	44.36	353.9	1328.65	0	0	0	0	0	0		0	0		10	96	30	1996-10-11 13:00:00
285.542	34.37	15.2	0	0	44.58	317.6	1192.37	0	0	0	0	0	0		0	0		10	96	30	1996-10-11 13:30:00
285.562	34.08	15.6	0	0	43.16	245.4	921.305	0	0	0	0	0	0		0	0		10	96	30	1996-10-11 14:00:00
285.583	34.58	14.9	0	0	42.26	224.6	843.216	0	0	0	0	0	0		0	0		10	96	30	1996-10-11 14:30:00
285.604	33.42	16.5	0	0	39.47	144	540.619	0	0	0	0	0	0		0	0		10	96	30	1996-10-11 15:00:00
285.625	32.33	18.1	0	0	36.8	99.9	375.055	0	0	0	0	0	0		0	0		10	96	30	1996-10-11 15:30:00
285.646	31.76	19.4	0	0	34.94	66.68	250.337	0	0	0	0	0	0		0	0		10	96	30	1996-10-11 16:00:00
285.667	31.25	20.8	0	0	33.53	39.91	149.834	0	0	0	0	0	0		0	0		10	96	30	1996-10-11 16:30:00
285.688	30.43	23.2	0	0	32.18	14.55	54.6251	0	0	0	0	0	0		0	0		10	96	30	1996-10-11 17:00:00
285.708	29.76	26	0	0	31.07	1	3.7543	0	0	0	0	0	0		0	0		10	96	30	1996-10-11 17:30:00
285.729	29.31	27.3	0	0	30.17	0	0	0	0	0	0	0	0		0	0		10	96	30	1996-10-11 18:00:00
285.75	28.81	28.5	0	0	29.4	0	0	0	0	0	0	0	0		0	0		10	96	30	1996-10-11 18:30:00
285.771	28.43	29.4	0	0	28.76	0	0	0	0	0	0	0	0		0	0		10	96	30	1996-10-11 19:00:00
285.792	28.09	30.3	0	0	28.23	0	0	0	0	0	0	0	0		0	0		10	96	30	1996-10-11 19:30:00
285.812	27.9	30.9	0	0	27.76	0	0	0	0	0	0	0	0		0	0		10	96	30	1996-10-11 20:00:00
285.833	27.31	32.2	0	0	27.19	0	0	0	0	0	0	0	0		0	0		10	96	30	1996-10-11 20:30:00
285.854	26.64	34.1	0	0	26.76	0	0	0	0	0	0	0	0		0	0		10	96	30	1996-10-11 21:00:00
285.875	25.87	35.9	0	0	26.2	0	0	0	0	0	0	0	0		0	0		10	96	30	1996-10-11 21:30:00
285.896	25.28	36.8	0	0	25.7	0	0	0	0	0	0	0	0		0	0		10	96	30	1996-10-11 22:00:00
285.917	24.87	37.4	0	0	25.2	0	0	0	0	0	0	0	0		0	0		10	96	30	1996-10-11 22:30:00
285.938	24.51	37.5	0	0	24.77	0	0	0	0	0	0	0	0		0	0		10	96	30	1996-10-11 23:00:00
285.958	24.22	37.5	0	0	24.38	0	0	0	0	0	0	0	0		0	0		10	96	30	1996-10-11 23:30:00
285.979	23.93	37.1	0	0	23.99	0	0	0	0	0	0	0	0		0	0		10	96	30	1996-10-12
286	23.6	36.8	0	0	23.59	0	0	0	0	0	0	0	0		0	0		10	96	30	1996-10-12 00:30:00
286.021	23.43	35.5	0	0	23.2	0	0	0	0	0	0	0	0		0	0		10	96	30	1996-10-12 01:00:00
286.042	23.28	34	0	0	22.83	0	0	0	0	0	0	0	0		0	0		10	96	30	1996-10-12 01:30:00
286.062	23.09	34.5	0	0	22.59	0	0	0	0	0	0	0	0		0	0		10	96	30	1996-10-12 02:00:00
286.083	22.71	35.9	0	0	22.24	0	0	0	0	0	0	0	0		0	0		10	96	30	1996-10-12 02:30:00
286.104	21.94	38.2	0	0	21.78	0	0	0	0	0	0	0	0		0	0		10	96	30	1996-10-12 03:00:00
286.125	21.67	38.5	0	0	21.39	0	0	0	0	0	0	0	0		0	0		10	96	30	1996-10-12 03:30:00
286.146	21.81	37.1	0	0	21.15	0	0	0	0	0	0	0	0		0	0		10	96	30	1996-10-12 04:00:00
286.167	22.28	35.1	0	0	21.02	0	0	0	0	0	0	0	0		0	0		10	96	30	1996-10-12 04:30:00
286.188	22.3	34.7	0	0	20.89	0	0	0	0	0	0	0	0		0	0		10	96	30	1996-10-12 05:00:00
286.208	22.41	34.3	0	0	20.84	0	0	0	0	0	0	0	0		0	0		10	96	30	1996-10-12 05:30:00
286.229	22.21	35.8	0	0	20.79	4.31	16.181	0	0	0	0	0	0		0	0		10	96	30	1996-10-12 06:00:00
286.25	22.19	36.4	0	0	21.09	25.19	94.5708	0	0	0	0	0	0		0	0		10	96	30	1996-10-12 06:30:00
286.271	22.86	36	0	0	22.03	79.9	299.969	0	0	0	0	0	0		0	0		10	96	30	1996-10-12 07:00:00
286.292	23.5	34.8	0	0	23.48	131.1	492.189	0	0	0	0	0	0		0	0		10	96	30	1996-10-12 07:30:00
286.312	24.52	32.4	0	0	25.53	181.9	682.907	0	0	0	0	0	0		0	0		10	96	30	1996-10-12 08:00:00
286.333	26.09	30.1	0	0	28.04	231	867.243	0	0	0	0	0	0		0	0		10	96	30	1996-10-12 08:30:00
286.354	27.29	28.1	0	0	30.73	276.7	1038.81	0	0	0	0	0	0		0	0		10	96	30	1996-10-12 09:00:00
286.375	27.14	24.1	0	0	32.92	313.7	1177.72	0	0	0	0	0	0		0	0		10	96	30	1996-10-12 09:30:00
286.396	27.34	22.6	0	0	35.04	344.7	1294.11	0	0	0	0	0	0		0	0		10	96	30	1996-10-12 10:00:00
286.417	27.93	21.9	0	0	37.27	367.6	1380.08	0	0	0	0	0	0		0	0		10	96	30	1996-10-12 10:30:00
286.438	30.65	19.1	0	0	39.46	383.2	1438.65	0	0	0	0	0	0		0	0		10	96	30	1996-10-12 11:00:00
286.458	32.16	17.1	0	0	41.18	389	1460.42	0	0	0	0	0	0		0	0		10	96	30	1996-10-12 11:30:00
286.479	33.47	14.6	0	0	42.39	385.5	1447.28	0	0	0	0	0	0		0	0		10	96	30	1996-10-12 12:00:00
286.5	34.13	13.1	0	0	42.54	374.2	1404.86	0	0	0	0	0	0		0	0		10	96	30	1996-10-12 12:30:00
286.521	34.08	12.4	0	0	42.46	356	1336.53	0	0	0	0	0	0		0	0		10	96	30	1996-10-12 13:00:00
286.542	34.86	11.4	0	0	42.65	331.2	1243.42	0	0	0	0	0	0		0	0		10	96	30	1996-10-12 13:30:00
286.562	34.36	11.1	0	0	42.96	298.2	1119.53	0	0	0	0	0	0		0	0		10	96	30	1996-10-12 14:00:00
286.583	32.88	10.9	0	0	41.41	259.7	974.992	0	0	0	0	0	0		0	0		10	96	30	1996-10-12 14:30:00
286.604	32.15	11.1	0	0	39.87	213.4	801.168	0	0	0	0	0	0		0	0		10	96	30	1996-10-12 15:00:00
286.625	31.95	10.9	0	0	37.82	163.8	614.954	0	0	0	0	0	0		0	0		10	96	30	1996-10-12 15:30:00
286.646	31.3	11.2	0	0	34.39	111.7	419.355	0	0	0	0	0	0		0	0		10	96	30	1996-10-12 16:00:00
286.667	30.25	11.6	0	0	31.87	31.02	116.458	0	0	0	0	0	0		0	0		10	96	30	1996-10-12 16:30:00
286.688	29.61	11.6	0	0	30.54	15.04	56.4647	0	0	0	0	0	0		0	0		10	96	30	1996-10-12 17:00:00
286.708	28.86	11.7	0	0	29.33	1.61	6.04442	0	0	0	0	0	0		0	0		10	96	30	1996-10-12 17:30:00
286.729	28.21	12.3	0	0	28.36	0	0	0	0	0	0	0	0		0	0		10	96	30	1996-10-12 18:00:00
286.75	27.7	12.8	0	0	27.68	0	0	0	0	0	0	0	0		0	0		10	96	30	1996-10-12 18:30:00
286.771	27.28	13.4	0	0	27	0	0	0	0	0	0	0	0		0	0		10	96	30	1996-10-12 19:00:00
286.792	27.05	13.7	0	0	26.56	0	0	0	0	0	0	0	0		0	0		10	96	30	1996-10-12 19:30:00
286.812	26.87	13.9	0	0	26.08	0	0	0	0	0	0	0	0		0	0		10	96	30	1996-10-12 20:00:00
286.833	25.8	24.9	0	0	25.47	0	0	0	0	0	0	0	0		0	0		10	96	30	1996-10-12 20:30:00
286.854	23.96	46.6	0	1	24.86	0	0	0	0	0	0	0	0		0	0		10	96	30	1996-10-12 21:00:00
286.875	23.55	49.6	0	1	24.33	0	0	0	0	0	0	0	0		0	0		10	96	30	1996-10-12 21:30:00
286.896	23.12	54.6	0	2	23.78	0	0	0	0	0	0	0	0		0	0		10	96	30	1996-10-12 22:00:00
286.917	22.81	58.5	0	3	23.2	0	0	0	0	0	0	0	0		0	0		10	96	30	1996-10-12 22:30:00
286.938	22.52	59.9	0	3	22.71	0	0	0	0	0	0	0	0		0	0		10	96	30	1996-10-12 23:00:00
286.958	22.3	60.3	0	3	22.5	0	0	0	0	0	0	0	0		0	0		10	96	30	1996-10-12 23:30:00
286.979	22.06	61.7	0	4	22.12	0	0	0	0	0	0	0	0		0	0		10	96	30	1996-10-13
287	21.94	61.4	0	3	21.83	0	0	0	0	0	0	0	0		0	0		10	96	30	1996-10-13 00:30:00
287.021	21.77	61.8	0	4	21.54	0	0	0	0	0	0	0	0		0	0		10	96	30	1996-10-13 01:00:00
287.042	21.56	63.4	0	5	21.26	0	0	0	0	0	0	0	0		0	0		10	96	30	1996-10-13 01:30:00
287.062	21.42	64.3	0	5	20.95	0	0	0	0	0	0	0	0		0	0		10	96	30	1996-10-13 02:00:00
287.083	21.17	66.1	0	6	20.87	0	0	0	0	0	0	0	0		0	0		10	96	30	1996-10-13 02:30:00
287.104	20.92	67.9	0	6	20.65	0	0	0	0	0	0	0	0		0	0		10	96	30	1996-10-13 03:00:00
287.125	20.55	69.5	0	7	20.31	0	0	0	0	0	0	0	0		0	0		10	96	30	1996-10-13 03:30:00
287.146	20.41	69.6	0	7	20.1	0	0	0	0	0	0	0	0		0	0		10	96	30	1996-10-13 04:00:00
287.167	20.27	69.5	0	7	19.81	0	0	0	0	0	0	0	0		0	0		10	96	30	1996-10-13 04:30:00
287.188	19.93	70.6	0	7	19.67	0	0	0	0	0	0	0	0		0	0		10	96	30	1996-10-13 05:00:00
287.208	19.7	70.3	0	7	19.51	0	0	0	0	0	0	0	0		0	0		10	96	30	1996-10-13 05:30:00
287.229	19.54	70.2	0	7	19.23	4.16	15.6179	0	0	0	0	0	0		0	0		10	96	30	1996-10-13 06:00:00
287.25	19.43	70.6	0	7	19.33	21.7	81.4683	0	0	0	0	0	0		0	0		10	96	30	1996-10-13 06:30:00
287.271	19.62	70.5	0	5	20.13	87.2	327.375	0	0	0	0	0	0		0	0		10	96	30	1996-10-13 07:00:00
287.292	19.98	69.9	0	4	21.43	143.7	539.493	0	0	0	0	0	0		0	0		10	96	30	1996-10-13 07:30:00
287.312	20.2	69.2	0	3	22.73	189.4	711.064	0	0	0	0	0	0		0	0		10	96	30	1996-10-13 08:00:00
287.333	21	65.5	0	1	24.8	242.8	911.544	0	0	0	0	0	0		0	0		10	96	30	1996-10-13 08:30:00
287.354	21.99	58	0	0	27.46	293.7	1102.64	0	0	0	0	0	0		0	0		10	96	30	1996-10-13 09:00:00
287.375	23.07	49.2	0	0	30.21	314.9	1182.23	0	0	0	0	0	0		0	0		10	96	30	1996-10-13 09:30:00
287.396	23.4	45.7	0	0	31.51	333.2	1250.93	0	0	0	0	0	0		0	0		10	96	30	1996-10-13 10:00:00
287.417	25.1	41	0	0	35.27	384.6	1443.9	0	0	0	0	0	0		0	0		10	96	30	1996-10-13 10:30:00
287.438	26.31	38.1	0	0	37.68	398.8	1497.21	0	0	0	0	0	0		0	0		10	96	30	1996-10-13 11:00:00
287.458	27.23	34.7	0	0	39.64	404.4	1518.24	0	0	0	0	0	0		0	0		10	96	30	1996-10-13 11:30:00
287.479	26.67	32.4	0	0	39.54	396.5	1488.58	0	0	0	0	0	0		0	0		10	96	30	1996-10-13 12:00:00
287.5	27.05	30.1	0	0	39.18	384.2	1442.4	0	0	0	0	0	0		0	0		10	96	30	1996-10-13 12:30:00
287.521	27.85	27.7	0	0	39.73	365	1370.32	0	0	0	0	0	0		0	0		10	96	30	1996-10-13 13:00:00
287.542	28.09	25.8	0	0	39.94	337.9	1268.58	0	0	0	0	0	0		0	0		10	96	30	1996-10-13 13:30:00
287.562	27.96	25	0	0	38.46	294.2	1104.52	0	0	0	0	0	0		0	0		10	96	30	1996-10-13 14:00:00
287.583	28.06	22.9	0	0	37.67	256.9	964.48	0	0	0	0	0	0		0	0		10	96	30	1996-10-13 14:30:00
287.604	28.06	22.3	0	0	36.64	216.1	811.304	0	0	0	0	0	0		0	0		10	96	30	1996-10-13 15:00:00
287.625	27.82	22.8	0	0	34.26	169.7	637.105	0	0	0	0	0	0		0	0		10	96	30	1996-10-13 15:30:00
287.646	27.65	23	0	0	31.11	104.6	392.7	0	0	0	0	0	0		0	0		10	96	30	1996-10-13 16:00:00
287.667	26.75	22.6	0	0	28.6	28.41	106.66	0	0	0	0	0	0		0	0		10	96	30	1996-10-13 16:30:00
287.688	26.14	24	0	0	27.21	13.25	49.7445	0	0	0	0	0	0		0	0		10	96	30	1996-10-13 17:00:00
287.708	25.72	25.4	0	0	26.2	1.48	5.55636	0	0	0	0	0	0		0	0		10	96	30	1996-10-13 17:30:00
287.729	25.43	25.4	0	0	25.47	0	0	0	0	0	0	0	0		0	0		10	96	30	1996-10-13 18:00:00
287.75	24.92	28.7	0	0	24.82	0	0	0	0	0	0	0	0		0	0		10	96	30	1996-10-13 18:30:00
287.771	24.25	34.5	0	0	24.25	0	0	0	0	0	0	0	0		0	0		10	96	30	1996-10-13 19:00:00
287.792	23.58	38.3	0	0	23.72	0	0	0	0	0	0	0	0		0	0		10	96	30	1996-10-13 19:30:00
287.812	23.07	40.3	0	0	23.27	0	0	0	0	0	0	0	0		0	0		10	96	30	1996-10-13 20:00:00
287.833	22.64	42.4	0	0	22.78	0	0	0	0	0	0	0	0		0	0		10	96	30	1996-10-13 20:30:00
287.854	22.31	43.3	0	0	22.27	0	0	0	0	0	0	0	0		0	0		10	96	30	1996-10-13 21:00:00
287.875	22.01	42.8	0	0	21.91	0	0	0	0	0	0	0	0		0	0		10	96	30	1996-10-13 21:30:00
287.896	21.7	42.3	0	0	21.48	0	0	0	0	0	0	0	0		0	0		10	96	30	1996-10-13 22:00:00
287.917	21.38	43.6	0	1	21.06	0	0	0	0	0	0	0	0		0	0		10	96	30	1996-10-13 22:30:00
287.938	21.05	46.3	0	1	20.69	0	0	0	0	0	0	0	0		0	0		10	96	30	1996-10-13 23:00:00
287.958	20.79	49.5	0	1	20.54	0	0	0	0	0	0	0	0		0	0		10	96	30	1996-10-13 23:30:00
287.979	20.65	53.9	0	2	20.32	0	0	0	0	0	0	0	0		0	0		10	96	30	1996-10-14
288	20.66	55.3	0	2	20.17	0	0	0	0	0	0	0	0		0	0		10	96	30	1996-10-14 00:30:00
288.021	20.53	55.9	0	2	19.95	0	0	0	0	0	0	0	0		0	0		10	96	30	1996-10-14 01:00:00
288.042	20.39	56.3	0	2	19.84	0	0	0	0	0	0	0	0		0	0		10	96	30	1996-10-14 01:30:00
288.062	20.25	56.9	0	2	19.69	0	0	0	0	0	0	0	0		0	0		10	96	30	1996-10-14 02:00:00
288.083	20.09	58.4	0	3	19.54	0	0	0	0	0	0	0	0		0	0		10	96	30	1996-10-14 02:30:00
288.104	20.14	58	0	2	19.48	0	0	0	0	0	0	0	0		0	0		10	96	30	1996-10-14 03:00:00
288.125	19.85	58.9	0	3	19.17	0	0	0	0	0	0	0	0		0	0		10	96	30	1996-10-14 03:30:00
288.146	19.85	59.1	0	3	19.15	0	0	0	0	0	0	0	0		0	0		10	96	30	1996-10-14 04:00:00
288.167	19.74	60	0	3	18.96	0	0	0	0	0	0	0	0		0	0		10	96	30	1996-10-14 04:30:00
288.188	19.58	61.5	0	3	18.81	0	0	0	0	0	0	0	0		0	0		10	96	30	1996-10-14 05:00:00
288.208	19.5	62.3	0	4	18.72	0	0	0	0	0	0	0	0		0	0		10	96	30	1996-10-14 05:30:00
288.229	19.4	62.7	0	4	18.51	4.18	15.693	0	0	0	0	0	0		0	0		10	96	30	1996-10-14 06:00:00
288.25	19.16	64.2	0	4	18.73	23.05	86.5366	0	0	0	0	0	0		0	0		10	96	30	1996-10-14 06:30:00
288.271	19.94	62.7	0	3	19.58	81.2	304.849	0	0	0	0	0	0		0	0		10	96	30	1996-10-14 07:00:00
288.292	20.25	61.5	0	2	20.74	123.5	463.656	0	0	0	0	0	0		0	0		10	96	30	1996-10-14 07:30:00
288.312	20.23	62.2	0	1	21.62	136.5	512.462	0	0	0	0	0	0		0	0		10	96	30	1996-10-14 08:00:00
288.333	21.06	60.1	0	0	23.71	182.9	686.661	0	0	0	0	0	0		0	0		10	96	30	1996-10-14 08:30:00
288.354	22.78	52.2	0	0	25.99	240.7	903.66	0	0	0	0	0	0		0	0		10	96	30	1996-10-14 09:00:00
288.375	23.62	45.8	0	0	27.15	193.2	725.331	0	0	0	0	0	0		0	0		10	96	30	1996-10-14 09:30:00
288.396	23.45	44.6	0	0	28.07	236.2	886.766	0	0	0	0	0	0		0	0		10	96	30	1996-10-14 10:00:00
288.417	24.92	40.7	0	0	31.16	332	1246.43	0	0	0	0	0	0		0	0		10	96	30	1996-10-14 10:30:00
288.438	26.04	38.4	0	0	32.42	299.1	1122.91	0	0	0	0	0	0		0	0		10	96	30	1996-10-14 11:00:00
288.458	27.56	35.6	0	0	34.75	346.6	1301.24	0	0	0	0	0	0		0	0		10	96	30	1996-10-14 11:30:00
288.479	29.16	31	0	0	37.45	374.2	1404.86	0	0	0	0	0	0		0	0		10	96	30	1996-10-14 12:00:00
288.5	27.13	31.1	0	0	37.67	361.4	1356.8	0	0	0	0	0	0		0	0		10	96	30	1996-10-14 12:30:00
288.521	28.03	29.1	0	0	38.62	367.1	1378.2	0	0	0	0	0	0		0	0		10	96	30	1996-10-14 13:00:00
288.542	28.02	28.9	0	0	39.46	356.9	1339.91	0	0	0	0	0	0		0	0		10	96	30	1996-10-14 13:30:00
288.562	28.61	27.5	0	0	38.2	280.4	1052.71	0	0	0	0	0	0		0	0		10	96	30	1996-10-14 14:00:00
288.583	28.6	26.4	0	0	37.62	243.8	915.298	0	0	0	0	0	0		0	0		10	96	30	1996-10-14 14:30:00
288.604	28.19	26.1	0	0	36.1	188.9	709.187	0	0	0	0	0	0		0	0		10	96	30	1996-10-14 15:00:00
288.625	27.55	26.6	0	0	32.58	111.2	417.478	0	0	0	0	0	0		0	0		10	96	30	1996-10-14 15:30:00
288.646	26.97	27.3	0	0	29.54	36.9	138.534	0	0	0	0	0	0		0	0		10	96	30	1996-10-14 16:00:00
288.667	26.14	28.7	0	0	27.83	23.95	89.9155	0	0	0	0	0	0		0	0		10	96	30	1996-10-14 16:30:00
288.688	25.81	29.5	0	0	26.61	12.58	47.2291	0	0	0	0	0	0		0	0		10	96	30	1996-10-14 17:00:00
288.708	25.27	31.3	0	0	25.57	1.13	4.24236	0	0	0	0	0	0		0	0		10	96	30	1996-10-14 17:30:00
288.729	24.91	32.8	0	0	24.87	0	0	0	0	0	0	0	0		0	0		10	96	30	1996-10-14 18:00:00
288.75	24.55	34	0	0	24.27	0	0	0	0	0	0	0	0		0	0		10	96	30	1996-10-14 18:30:00
288.771	24.01	35.5	0	0	23.79	0	0	0	0	0	0	0	0		0	0		10	96	30	1996-10-14 19:00:00
288.792	23.45	38.1	0	0	23.35	0	0	0	0	0	0	0	0		0	0		10	96	30	1996-10-14 19:30:00
288.812	22.98	39.8	0	0	22.88	0	0	0	0	0	0	0	0		0	0		10	96	30	1996-10-14 20:00:00
288.833	22.58	40.6	0	0	22.56	0	0	0	0	0	0	0	0		0	0		10	96	30	1996-10-14 20:30:00
288.854	22.17	41.5	0	0	22	0	0	0	0	0	0	0	0		0	0		10	96	30	1996-10-14 21:00:00
288.875	21.68	43.1	0	0	21.48	0	0	0	0	0	0	0	0		0	0		10	96	30	1996-10-14 21:30:00
288.896	21.18	47.7	0	1	21.01	0	0	0	0	0	0	0	0		0	0		10	96	30	1996-10-14 22:00:00
288.917	20.72	53.2	0	3	20.54	0	0	0	0	0	0	0	0		0	0		10	96	30	1996-10-14 22:30:00
288.938	20.47	55.1	0	3	20.22	0	0	0	0	0	0	0	0		0	0		10	96	30	1996-10-14 23:00:00
288.958	20.24	56.5	0	3	19.97	0	0	0	0	0	0	0	0		0	0		10	96	30	1996-10-14 23:30:00
288.979	20.08	57.6	0	3	19.8	0	0	0	0	0	0	0	0		0	0		10	96	30	1996-10-15
289	19.83	59.2	0	3	19.57	0	0	0	0	0	0	0	0		0	0		10	96	30	1996-10-15 00:30:00
289.021	19.67	60	0	3	19.3	0	0	0	0	0	0	0	0		0	0		10	96	30	1996-10-15 01:00:00
289.042	19.35	61.1	0	4	18.96	0	0	0	0	0	0	0	0		0	0		10	96	30	1996-10-15 01:30:00
289.062	19.27	62	0	4	18.79	0	0	0	0	0	0	0	0		0	0		10	96	30	1996-10-15 02:00:00
289.083	19.1	62.9	0	5	18.47	0	0	0	0	0	0	0	0		0	0		10	96	30	1996-10-15 02:30:00
289.104	19.01	63.5	0	5	18.26	0	0	0	0	0	0	0	0		0	0		10	96	30	1996-10-15 03:00:00
289.125	18.85	63.6	0	5	17.95	0	0	0	0	0	0	0	0		0	0		10	96	30	1996-10-15 03:30:00
289.146	18.73	63.6	0	6	17.8	0	0	0	0	0	0	0	0		0	0		10	96	30	1996-10-15 04:00:00
289.167	18.66	63.9	0	5	17.69	0	0	0	0	0	0	0	0		0	0		10	96	30	1996-10-15 04:30:00
289.188	18.58	63.9	0	5	17.65	0	0	0	0	0	0	0	0		0	0		10	96	30	1996-10-15 05:00:00
289.208	18.51	63.4	0	5	17.37	0	0	0	0	0	0	0	0		0	0		10	96	30	1996-10-15 05:30:00
289.229	18.35	64.1	0	5	17.3	3.89	14.6042	0	0	0	0	0	0		0	0		10	96	30	1996-10-15 06:00:00
289.25	18.48	63.6	0	5	17.59	22.37	83.9837	0	0	0	0	0	0		0	0		10	96	30	1996-10-15 06:30:00
289.271	18.99	63.1	0	3	18.44	79	296.59	0	0	0	0	0	0		0	0		10	96	30	1996-10-15 07:00:00
289.292	19.61	61.7	0	2	19.94	131.1	492.189	0	0	0	0	0	0		0	0		10	96	30	1996-10-15 07:30:00
289.312	20.34	59.5	0	1	21.74	181.5	681.405	0	0	0	0	0	0		0	0		10	96	30	1996-10-15 08:00:00
289.333	20.81	57.6	0	0	23.65	230.9	866.868	0	0	0	0	0	0		0	0		10	96	30	1996-10-15 08:30:00
289.354	21.28	54.8	0	0	25.81	273.7	1027.55	0	0	0	0	0	0		0	0		10	96	30	1996-10-15 09:00:00
289.375	22.16	48.8	0	0	27.91	310.8	1166.84	0	0	0	0	0	0		0	0		10	96	30	1996-10-15 09:30:00
289.396	23.18	41.8	0	0	29.64	343.2	1288.48	0	0	0	0	0	0		0	0		10	96	30	1996-10-15 10:00:00
289.417	23.98	38.6	0	0	31.55	364.7	1369.19	0	0	0	0	0	0		0	0		10	96	30	1996-10-15 10:30:00
289.438	24.75	36.4	0	0	33.37	378.9	1422.5	0	0	0	0	0	0		0	0		10	96	30	1996-10-15 11:00:00
289.458	25.54	33.6	0	0	34.44	384.7	1444.28	0	0	0	0	0	0		0	0		10	96	30	1996-10-15 11:30:00
289.479	26.6	30.9	0	0	35.79	381.2	1431.14	0	0	0	0	0	0		0	0		10	96	30	1996-10-15 12:00:00
289.5	27.21	28.9	0	0	36.53	370.3	1390.22	0	0	0	0	0	0		0	0		10	96	30	1996-10-15 12:30:00
289.521	26.98	29	0	0	36.68	349.4	1311.75	0	0	0	0	0	0		0	0		10	96	30	1996-10-15 13:00:00
289.542	27.79	26.9	0	0	36.79	324.2	1217.14	0	0	0	0	0	0		0	0		10	96	30	1996-10-15 13:30:00
289.562	27.82	25.4	0	0	36.4	290.7	1091.38	0	0	0	0	0	0		0	0		10	96	30	1996-10-15 14:00:00
289.583	28.39	23.5	0	0	36.08	253.6	952.09	0	0	0	0	0	0		0	0		10	96	30	1996-10-15 14:30:00
289.604	28.73	22.9	0	0	34.39	205.8	772.635	0	0	0	0	0	0		0	0		10	96	30	1996-10-15 15:00:00
289.625	29.2	22.1	0	0	32.1	153.7	577.036	0	0	0	0	0	0		0	0		10	96	30	1996-10-15 15:30:00
289.646	29.5	21.7	0	0	29.04	97.9	367.546	0	0	0	0	0	0		0	0		10	96	30	1996-10-15 16:00:00
289.667	28.28	23.9	0	0	26.94	29.32	110.076	0	0	0	0	0	0		0	0		10	96	30	1996-10-15 16:30:00
289.688	26.29	27.6	0	0	25.98	12.94	48.5806	0	0	0	0	0	0		0	0		10	96	30	1996-10-15 17:00:00
289.708	25.34	30.2	0	0	25.25	1.08	4.05464	0	0	0	0	0	0		0	0		10	96	30	1996-10-15 17:30:00
289.729	24.92	32	0	0	24.47	0	0	0	0	0	0	0	0		0	0		10	96	30	1996-10-15 18:00:00
289.75	24.35	33.2	0	0	23.96	0	0	0	0	0	0	0	0		0	0		10	96	30	1996-10-15 18:30:00
289.771	23.96	33.8	0	0	23.43	0	0	0	0	0	0	0	0		0	0		10	96	30	1996-10-15 19:00:00
289.792	23.77	34.2	0	0	22.99	0	0	0	0	0	0	0	0		0	0		10	96	30	1996-10-15 19:30:00
289.812	23.57	34.8	0	0	22.64	0	0	0	0	0	0	0	0		0	0		10	96	30	1996-10-15 20:00:00
289.833	22.96	37.5	0	0	22.44	0	0	0	0	0	0	0	0		0	0		10	96	30	1996-10-15 20:30:00
289.854	22.28	39.9	0	0	22.13	0	0	0	0	0	0	0	0		0	0		10	96	30	1996-10-15 21:00:00
289.875	21.79	41.3	0	0	21.66	0	0	0	0	0	0	0	0		0	0		10	96	30	1996-10-15 21:30:00
289.896	21.34	42.8	0	0	21.18	0	0	0	0	0	0	0	0		0	0		10	96	30	1996-10-15 22:00:00
289.917	21	44	0	1	20.75	0	0	0	0	0	0	0	0		0	0		10	96	30	1996-10-15 22:30:00
289.938	20.72	45.5	0	1	20.39	0	0	0	0	0	0	0	0		0	0		10	96	30	1996-10-15 23:00:00
289.958	20.49	46.8	0	1	20.01	0	0	0	0	0	0	0	0		0	0		10	96	30	1996-10-15 23:30:00
289.979	20.15	48.4	0	2	19.65	0	0	0	0	0	0	0	0		0	0		10	96	30	1996-10-16
290	19.93	49.4	0	2	19.34	0	0	0	0	0	0	0	0		0	0		10	96	30	1996-10-16 00:30:00
290.021	19.75	50.1	0	2	19.07	0	0	0	0	0	0	0	0		0	0		10	96	30	1996-10-16 01:00:00
290.042	19.47	51.1	0	2	18.77	0	0	0	0	0	0	0	0		0	0		10	96	30	1996-10-16 01:30:00
290.062	19.48	50.7	0	2	18.6	0	0	0	0	0	0	0	0		0	0		10	96	30	1996-10-16 02:00:00
290.083	19.57	50	0	2	18.48	0	0	0	0	0	0	0	0		0	0		10	96	30	1996-10-16 02:30:00
290.104	19.51	49.9	0	2	18.35	0	0	0	0	0	0	0	0		0	0		10	96	30	1996-10-16 03:00:00
290.125	19.43	50	0	2	18.23	0	0	0	0	0	0	0	0		0	0		10	96	30	1996-10-16 03:30:00
290.146	19.33	50.4	0	2	18.13	0	0	0	0	0	0	0	0		0	0		10	96	30	1996-10-16 04:00:00
290.167	19.34	51.1	0	2	18.09	0	0	0	0	0	0	0	0		0	0		10	96	30	1996-10-16 04:30:00
290.188	19.24	52	0	2	18.03	0	0	0	0	0	0	0	0		0	0		10	96	30	1996-10-16 05:00:00
290.208	19.01	54.2	0	3	18.03	0	0	0	0	0	0	0	0		0	0		10	96	30	1996-10-16 05:30:00
290.229	18.85	55.4	0	3	17.95	3.69	13.8534	0	0	0	0	0	0		0	0		10	96	30	1996-10-16 06:00:00
290.25	18.9	55.8	0	2	18.27	22.96	86.1987	0	0	0	0	0	0		0	0		10	96	30	1996-10-16 06:30:00
290.271	19.38	55.2	0	2	19.01	75.3	282.699	0	0	0	0	0	0		0	0		10	96	30	1996-10-16 07:00:00
290.292	20.09	53.4	0	1	20.31	126.7	475.67	0	0	0	0	0	0		0	0		10	96	30	1996-10-16 07:30:00
290.312	20.88	50.1	0	0	22	176.7	663.385	0	0	0	0	0	0		0	0		10	96	30	1996-10-16 08:00:00
290.333	21.65	46.4	0	0	23.99	224.1	841.339	0	0	0	0	0	0		0	0		10	96	30	1996-10-16 08:30:00
290.354	22.71	43.5	0	0	26.31	266.9	1002.02	0	0	0	0	0	0		0	0		10	96	30	1996-10-16 09:00:00
290.375	23.34	41.5	0	0	28.4	304.5	1143.18	0	0	0	0	0	0		0	0		10	96	30	1996-10-16 09:30:00
290.396	24.27	39.5	0	0	31.18	336.1	1261.82	0	0	0	0	0	0		0	0		10	96	30	1996-10-16 10:00:00
290.417	25.66	37	0	0	33.38	358.6	1346.29	0	0	0	0	0	0		0	0		10	96	30	1996-10-16 10:30:00
290.438	28.04	31.3	0	0	35.43	372.2	1397.35	0	0	0	0	0	0		0	0		10	96	30	1996-10-16 11:00:00
290.458	29.93	26	0	0	36.74	377.1	1415.75	0	0	0	0	0	0		0	0		10	96	30	1996-10-16 11:30:00
290.479	30.73	23.4	0	0	37.24	374.6	1406.36	0	0	0	0	0	0		0	0		10	96	30	1996-10-16 12:00:00
290.5	31.48	21	0	0	37.57	363.1	1363.19	0	0	0	0	0	0		0	0		10	96	30	1996-10-16 12:30:00
290.521	31.74	19.7	0	0	37.66	343.6	1289.98	0	0	0	0	0	0		0	0		10	96	30	1996-10-16 13:00:00
290.542	31.95	18.7	0	0	37.3	314.8	1181.85	0	0	0	0	0	0		0	0		10	96	30	1996-10-16 13:30:00
290.562	31.33	18.8	0	0	36.3	281.5	1056.84	0	0	0	0	0	0		0	0		10	96	30	1996-10-16 14:00:00
290.583	29.25	20.5	0	0	35.46	240.6	903.285	0	0	0	0	0	0		0	0		10	96	30	1996-10-16 14:30:00
290.604	28.93	20.6	0	0	34.53	194.9	731.713	0	0	0	0	0	0		0	0		10	96	30	1996-10-16 15:00:00
290.625	29.12	20.2	0	0	32.21	146.2	548.879	0	0	0	0	0	0		0	0		10	96	30	1996-10-16 15:30:00
290.646	28.44	20.9	0	0	29.25	91.4	343.143	0	0	0	0	0	0		0	0		10	96	30	1996-10-16 16:00:00
290.667	27.27	21.8	0	0	27.4	30.78	115.557	0	0	0	0	0	0		0	0		10	96	30	1996-10-16 16:30:00
290.688	26.35	22.6	0	0	26.43	13.69	51.3964	0	0	0	0	0	0		0	0		10	96	30	1996-10-16 17:00:00
290.708	25.81	23.1	0	0	25.57	0.95	3.56658	0	0	0	0	0	0		0	0		10	96	30	1996-10-16 17:30:00
290.729	25.32	23.5	0	0	24.83	0	0	0	0	0	0	0	0		0	0		10	96	30	1996-10-16 18:00:00
290.75	24.92	23.8	0	0	24.09	0	0	0	0	0	0	0	0		0	0		10	96	30	1996-10-16 18:30:00
290.771	24.76	23.6	0	0	23.63	0	0	0	0	0	0	0	0		0	0		10	96	30	1996-10-16 19:00:00
290.792	24.68	23.3	0	0	23.33	0	0	0	0	0	0	0	0		0	0		10	96	30	1996-10-16 19:30:00
290.812	24.51	23.1	0	0	23.03	0	0	0	0	0	0	0	0		0	0		10	96	30	1996-10-16 20:00:00
290.833	24.3	23.8	0	0	22.79	0	0	0	0	0	0	0	0		0	0		10	96	30	1996-10-16 20:30:00
290.854	23.69	25.4	0	0	22.49	0	0	0	0	0	0	0	0		0	0		10	96	30	1996-10-16 21:00:00
290.875	23.2	26.8	0	0	22.23	0	0	0	0	0	0	0	0		0	0		10	96	30	1996-10-16 21:30:00
290.896	22.91	27.9	0	0	21.96	0	0	0	0	0	0	0	0		0	0		10	96	30	1996-10-16 22:00:00
290.917	22.62	29.4	0	0	21.6	0	0	0	0	0	0	0	0		0	0		10	96	30	1996-10-16 22:30:00
290.938	22.45	30.4	0	0	21.34	0	0	0	0	0	0	0	0		0	0		10	96	30	1996-10-16 23:00:00
290.958	22.57	29.2	0	0	21.11	0	0	0	0	0	0	0	0		0	0		10	96	30	1996-10-16 23:30:00
290.979	22.56	28.7	0	0	20.82	0	0	0	0	0	0	0	0		0	0		10	96	30	1996-10-17
291	22.45	28.7	0	0	20.66	0	0	0	0	0	0	0	0		0	0		10	96	30	1996-10-17 00:30:00
291.021	22.53	27.8	0	0	20.58	0	0	0	0	0	0	0	0		0	0		10	96	30	1996-10-17 01:00:00
291.042	22.69	26.4	0	0	20.5	0	0	0	0	0	0	0	0		0	0		10	96	30	1996-10-17 01:30:00
291.062	22.5	25.9	0	0	20.27	0	0	0	0	0	0	0	0		0	0		10	96	30	1996-10-17 02:00:00
291.083	22.33	25.7	0	0	20.1	0	0	0	0	0	0	0	0		0	0		10	96	30	1996-10-17 02:30:00
291.104	22.49	24.6	0	0	20	0	0	0	0	0	0	0	0		0	0		10	96	30	1996-10-17 03:00:00
291.125	22.54	24.3	0	0	19.84	0	0	0	0	0	0	0	0		0	0		10	96	30	1996-10-17 03:30:00
291.146	22.55	23.9	0	0	19.84	0	0	0	0	0	0	0	0		0	0		10	96	30	1996-10-17 04:00:00
291.167	22.44	23.1	0	0	19.65	0	0	0	0	0	0	0	0		0	0		10	96	30	1996-10-17 04:30:00
291.188	22.58	22.2	0	0	19.61	0	0	0	0	0	0	0	0		0	0		10	96	30	1996-10-17 05:00:00
291.208	22.49	21.9	0	0	19.52	0	0	0	0	0	0	0	0		0	0		10	96	30	1996-10-17 05:30:00
291.229	22.07	22.1	0	0	19.26	3.47	13.0274	0	0	0	0	0	0		0	0		10	96	30	1996-10-17 06:00:00
291.25	22.37	21.9	0	0	19.61	20.59	77.301	0	0	0	0	0	0		0	0		10	96	30	1996-10-17 06:30:00
291.271	23.15	21.2	0	0	20.52	75.9	284.951	0	0	0	0	0	0		0	0		10	96	30	1996-10-17 07:00:00
291.292	23.99	20.3	0	0	22.2	128.3	481.677	0	0	0	0	0	0		0	0		10	96	30	1996-10-17 07:30:00
291.312	24.83	19.2	0	0	24.47	179	672.02	0	0	0	0	0	0		0	0		10	96	30	1996-10-17 08:00:00
291.333	27.01	16.6	0	0	27.35	225.7	847.346	0	0	0	0	0	0		0	0		10	96	30	1996-10-17 08:30:00
291.354	28.74	14.5	0	0	30.46	269.3	1011.03	0	0	0	0	0	0		0	0		10	96	30	1996-10-17 09:00:00
291.375	29.87	13.2	0	0	33.24	306.6	1151.07	0	0	0	0	0	0		0	0		10	96	30	1996-10-17 09:30:00
291.396	31.23	12	0	0	36.1	335.6	1259.94	0	0	0	0	0	0		0	0		10	96	30	1996-10-17 10:00:00
291.417	32.48	11	0	0	38.55	358.3	1345.17	0	0	0	0	0	0		0	0		10	96	30	1996-10-17 10:30:00
291.438	33.48	10.3	0	0	40.81	373	1400.35	0	0	0	0	0	0		0	0		10	96	30	1996-10-17 11:00:00
291.458	34.59	9.6	0	0	42.8	377.3	1416.5	0	0	0	0	0	0		0	0		10	96	30	1996-10-17 11:30:00
291.479	35.23	9.2	0	0	43.7	371.3	1393.97	0	0	0	0	0	0		0	0		10	96	30	1996-10-17 12:00:00
291.5	35.44	8.9	0	0	43.63	361	1355.3	0	0	0	0	0	0		0	0		10	96	30	1996-10-17 12:30:00
291.521	36.17	8.6	0	0	44.13	340.7	1279.09	0	0	0	0	0	0		0	0		10	96	30	1996-10-17 13:00:00
291.542	36.45	8.4	0	0	43.69	310.8	1166.84	0	0	0	0	0	0		0	0		10	96	30	1996-10-17 13:30:00
291.562	36.9	8.1	0	0	43.13	278.2	1044.45	0	0	0	0	0	0		0	0		10	96	30	1996-10-17 14:00:00
291.583	37.39	7.9	0	0	42.63	240	901.032	0	0	0	0	0	0		0	0		10	96	30	1996-10-17 14:30:00
291.604	37.15	8	0	0	41.43	196.4	737.345	0	0	0	0	0	0		0	0		10	96	30	1996-10-17 15:00:00
291.625	37.64	7.8	0	0	39.21	147.2	552.633	0	0	0	0	0	0		0	0		10	96	30	1996-10-17 15:30:00
291.646	37.08	8	0	0	35.84	90.5	339.764	0	0	0	0	0	0		0	0		10	96	30	1996-10-17 16:00:00
291.667	34.25	9	0	0	33.34	31.44	118.035	0	0	0	0	0	0		0	0		10	96	30	1996-10-17 16:30:00
291.688	32.57	9.6	0	0	31.72	13.64	51.2087	0	0	0	0	0	0		0	0		10	96	30	1996-10-17 17:00:00
291.708	31.45	10	0	0	30.35	0.93	3.4915	0	0	0	0	0	0		0	0		10	96	30	1996-10-17 17:30:00
291.729	30.62	10.4	0	0	29.45	0	0	0	0	0	0	0	0		0	0		10	96	30	1996-10-17 18:00:00
291.75	29.93	10.6	0	0	28.67	0	0	0	0	0	0	0	0		0	0		10	96	30	1996-10-17 18:30:00
291.771	29.25	11	0	0	27.9	0	0	0	0	0	0	0	0		0	0		10	96	30	1996-10-17 19:00:00
291.792	28.89	11.2	0	0	27.56	0	0	0	0	0	0	0	0		0	0		10	96	30	1996-10-17 19:30:00
291.812	28.63	11.4	0	0	26.77	0	0	0	0	0	0	0	0		0	0		10	96	30	1996-10-17 20:00:00
291.833	28.21	11.5	0	0	26.23	0	0	0	0	0	0	0	0		0	0		10	96	30	1996-10-17 20:30:00
291.854	27.63	11.8	0	0	25.77	0	0	0	0	0	0	0	0		0	0		10	96	30	1996-10-17 21:00:00
291.875	27.63	11.8	0	0	25.53	0	0	0	0	0	0	0	0		0	0		10	96	30	1996-10-17 21:30:00
291.896	27.58	11.8	0	0	25.19	0	0	0	0	0	0	0	0		0	0		10	96	30	1996-10-17 22:00:00
291.917	27.21	11.9	0	0	24.81	0	0	0	0	0	0	0	0		0	0		10	96	30	1996-10-17 22:30:00
291.938	27.2	11.9	0	0	24.45	0	0	0	0	0	0	0	0		0	0		10	96	30	1996-10-17 23:00:00
291.958	26.98	12	0	0	24.2	0	0	0	0	0	0	0	0		0	0		10	96	30	1996-10-17 23:30:00
291.979	26.93	12	0	0	23.97	0	0	0	0	0	0	0	0		0	0		10	96	30	1996-10-18
292	26.46	12.3	0	0	23.78	0	0	0	0	0	0	0	0		0	0		10	96	30	1996-10-18 00:30:00
292.021	26.31	12.3	0	0	23.74	0	0	0	0	0	0	0	0		0	0		10	96	30	1996-10-18 01:00:00
292.042	25.89	12.5	0	0	23.41	0	0	0	0	0	0	0	0		0	0		10	96	30	1996-10-18 01:30:00
292.062	25.65	12.6	0	0	23.18	0	0	0	0	0	0	0	0		0	0		10	96	30	1996-10-18 02:00:00
292.083	25.62	12.6	0	0	22.99	0	0	0	0	0	0	0	0		0	0		10	96	30	1996-10-18 02:30:00
292.104	25	12.9	0	0	22.53	0	0	0	0	0	0	0	0		0	0		10	96	30	1996-10-18 03:00:00
292.125	24.9	12.9	0	0	22.39	0	0	0	0	0	0	0	0		0	0		10	96	30	1996-10-18 03:30:00
292.146	25.1	12.9	0	0	22.43	0	0	0	0	0	0	0	0		0	0		10	96	30	1996-10-18 04:00:00
292.167	25.09	13	0	0	22.2	0	0	0	0	0	0	0	0		0	0		10	96	30	1996-10-18 04:30:00
292.188	24.86	13.1	0	0	21.93	0	0	0	0	0	0	0	0		0	0		10	96	30	1996-10-18 05:00:00
292.208	24.66	13.3	0	0	21.91	0	0	0	0	0	0	0	0		0	0		10	96	30	1996-10-18 05:30:00
292.229	24.59	13.3	0	0	21.81	3.3	12.3892	0	0	0	0	0	0		0	0		10	96	30	1996-10-18 06:00:00
292.25	24.66	13.4	0	0	22.07	19.95	74.8983	0	0	0	0	0	0		0	0		10	96	30	1996-10-18 06:30:00
292.271	25.32	13.1	0	0	22.96	74.8	280.822	0	0	0	0	0	0		0	0		10	96	30	1996-10-18 07:00:00
292.292	26.17	12.7	0	0	24.47	127.8	479.8	0	0	0	0	0	0		0	0		10	96	30	1996-10-18 07:30:00
292.312	26.94	12.4	0	0	26.5	178.5	670.143	0	0	0	0	0	0		0	0		10	96	30	1996-10-18 08:00:00
292.333	27.71	12	0	0	28.96	225	844.718	0	0	0	0	0	0		0	0		10	96	30	1996-10-18 08:30:00
292.354	28.96	11.4	0	0	31.87	268.1	1006.53	0	0	0	0	0	0		0	0		10	96	30	1996-10-18 09:00:00
292.375	30.4	10.8	0	0	34.95	305.2	1145.81	0	0	0	0	0	0		0	0		10	96	30	1996-10-18 09:30:00
292.396	31.79	10.2	0	0	37.92	335.9	1261.07	0	0	0	0	0	0		0	0		10	96	30	1996-10-18 10:00:00
292.417	34.4	9.2	0	0	40.83	357.8	1343.29	0	0	0	0	0	0		0	0		10	96	30	1996-10-18 10:30:00
292.438	35.34	8.8	0	0	43	373	1400.35	0	0	0	0	0	0		0	0		10	96	30	1996-10-18 11:00:00
292.458	36.48	8.3	0	0	44.9	378.5	1421	0	0	0	0	0	0		0	0		10	96	30	1996-10-18 11:30:00
292.479	37.66	7.7	0	0	46.39	374.4	1405.61	0	0	0	0	0	0		0	0		10	96	30	1996-10-18 12:00:00
292.5	38.36	7.4	0	0	46.9	360.9	1354.93	0	0	0	0	0	0		0	0		10	96	30	1996-10-18 12:30:00
292.521	38.86	7.2	0	0	47.53	347.3	1303.87	0	0	0	0	0	0		0	0		10	96	30	1996-10-18 13:00:00
292.542	39.16	7	0	0	47.6	320.1	1201.75	0	0	0	0	0	0		0	0		10	96	30	1996-10-18 13:30:00
292.562	39.62	6.8	0	0	47.45	284.8	1069.22	0	0	0	0	0	0		0	0		10	96	30	1996-10-18 14:00:00
292.583	39.65	6.8	0	0	46.79	244.5	917.926	0	0	0	0	0	0		0	0		10	96	30	1996-10-18 14:30:00
292.604	39.92	6.7	0	0	45.02	199	747.106	0	0	0	0	0	0		0	0		10	96	30	1996-10-18 15:00:00
292.625	40.42	6.5	0	0	42.13	151.6	569.152	0	0	0	0	0	0		0	0		10	96	30	1996-10-18 15:30:00
292.646	39.48	6.9	0	0	37.66	92.8	348.399	0	0	0	0	0	0		0	0		10	96	30	1996-10-18 16:00:00
292.667	36.19	8.1	0	0	34.77	25.91	97.2739	0	0	0	0	0	0		0	0		10	96	30	1996-10-18 16:30:00
292.688	34.88	8.5	0	0	32.96	12.12	45.5021	0	0	0	0	0	0		0	0		10	96	30	1996-10-18 17:00:00
292.708	32.86	9.3	0	0	31.61	0.84	3.15361	0	0	0	0	0	0		0	0		10	96	30	1996-10-18 17:30:00
292.729	31.7	9.8	0	0	30.57	0	0	0	0	0	0	0	0		0	0		10	96	30	1996-10-18 18:00:00
292.75	31.03	10	0	0	29.6	0	0	0	0	0	0	0	0		0	0		10	96	30	1996-10-18 18:30:00
292.771	30.67	10.1	0	0	28.93	0	0	0	0	0	0	0	0		0	0		10	96	30	1996-10-18 19:00:00
292.792	30.11	10.4	0	0	28.35	0	0	0	0	0	0	0	0		0	0		10	96	30	1996-10-18 19:30:00
292.812	29.61	10.6	0	0	27.75	0	0	0	0	0	0	0	0		0	0		10	96	30	1996-10-18 20:00:00
292.833	29.17	10.8	0	0	27.33	0	0	0	0	0	0	0	0		0	0		10	96	30	1996-10-18 20:30:00
292.854	29.05	10.8	0	0	26.96	0	0	0	0	0	0	0	0		0	0		10	96	30	1996-10-18 21:00:00
292.875	28.71	10.9	0	0	26.49	0	0	0	0	0	0	0	0		0	0		10	96	30	1996-10-18 21:30:00
292.896	28.68	11	0	0	26.21	0	0	0	0	0	0	0	0		0	0		10	96	30	1996-10-18 22:00:00
292.917	28.33	11.1	0	0	25.75	0	0	0	0	0	0	0	0		0	0		10	96	30	1996-10-18 22:30:00
292.938	27.46	11.4	0	0	25.1	0	0	0	0	0	0	0	0		0	0		10	96	30	1996-10-18 23:00:00
292.958	26.35	11.9	0	0	24.67	0	0	0	0	0	0	0	0		0	0		10	96	30	1996-10-18 23:30:00
292.979	25.73	12.2	0	0	24.06	0	0	0	0	0	0	0	0		0	0		10	96	30	1996-10-19
293	25.55	12.3	0	0	23.57	0	0	0	0	0	0	0	0		0	0		10	96	30	1996-10-19 00:30:00
293.021	24.92	12.6	0	0	23.15	0	0	0	0	0	0	0	0		0	0		10	96	30	1996-10-19 01:00:00
293.042	24.71	12.6	0	0	22.97	0	0	0	0	0	0	0	0		0	0		10	96	30	1996-10-19 01:30:00
293.062	24.58	12.7	0	0	22.82	0	0	0	0	0	0	0	0		0	0		10	96	30	1996-10-19 02:00:00
293.083	24.43	12.8	0	0	22.46	0	0	0	0	0	0	0	0		0	0		10	96	30	1996-10-19 02:30:00
293.104	24.53	12.8	0	0	22.28	0	0	0	0	0	0	0	0		0	0		10	96	30	1996-10-19 03:00:00
293.125	24.56	12.8	0	0	21.88	0	0	0	0	0	0	0	0		0	0		10	96	30	1996-10-19 03:30:00
293.146	23.9	13	0	0	21.35	0	0	0	0	0	0	0	0		0	0		10	96	30	1996-10-19 04:00:00
293.167	23.1	13.3	0	0	21.07	0	0	0	0	0	0	0	0		0	0		10	96	30	1996-10-19 04:30:00
293.188	22.89	13.4	0	0	20.86	0	0	0	0	0	0	0	0		0	0		10	96	30	1996-10-19 05:00:00
293.208	22.82	13.5	0	0	20.69	0	0	0	0	0	0	0	0		0	0		10	96	30	1996-10-19 05:30:00
293.229	23.31	13.3	0	0	20.54	3.07	11.5257	0	0	0	0	0	0		0	0		10	96	30	1996-10-19 06:00:00
293.25	23.65	13.1	0	0	20.88	18.97	71.2191	0	0	0	0	0	0		0	0		10	96	30	1996-10-19 06:30:00
293.271	24.87	12.7	0	0	21.83	74.2	278.569	0	0	0	0	0	0		0	0		10	96	30	1996-10-19 07:00:00
293.292	25.24	12.5	0	0	23.58	126.4	474.544	0	0	0	0	0	0		0	0		10	96	30	1996-10-19 07:30:00
293.312	26.93	11.9	0	0	25.91	176.3	661.883	0	0	0	0	0	0		0	0		10	96	30	1996-10-19 08:00:00
293.333	27.97	11.5	0	0	28.62	223.3	838.335	0	0	0	0	0	0		0	0		10	96	30	1996-10-19 08:30:00
293.375	32.07	10	0	0	35.27	346.8	1301.99	0	0	0	0	0	0		0	0		10	96	45	1996-10-19 09:15:00
293.406	33.2	9.5	0	0	39.07	382.1	1434.52	0	0	0	0	0	0		0	0		10	96	45	1996-10-19 10:00:00
293.438	34.89	8.8	0	0	42.42	403.2	1513.73	0	0	0	0	0	0		0	0		10	96	45	1996-10-19 10:45:00
293.469	35.63	8.5	0	0	44.56	404.5	1518.61	0	0	0	0	0	0		0	0		10	96	45	1996-10-19 11:30:00
293.5	37.28	7.9	0	0	46.4	386.2	1449.91	0	0	0	0	0	0		0	0		10	96	45	1996-10-19 12:15:00
293.531	37.9	7.6	0	0	45.4	350.1	1314.38	0	0	0	0	0	0		0	0		10	96	45	1996-10-19 13:00:00
[truncated: 40,967 more rows]
