# Supplementary material for: The Biology, Microclimate, and Geology of a Distinctive Ecosystem Within the Sandstone of Hyper‐Arid Timna Valley, Israel
Source: Environ Microbiol Rep. 2025 Sep 15;17(5):e70188. doi: 10.1111/1758-2229.70188 (PMC12434837; doi:10.1111/1758-2229.70188)
Supplement: Supplementary file 2 — Table S2: emi470188‐sup‐0002‐TableS2. [file EMI4-17-e70188-s003.xlsx]

## Sheet: Sheet1
4356 Communications Drive Norcross, GA 30093				|	4356 Communications Drive Norcross, GA 30093						|	4356 Communications Drive Norcross, GA 30093				|	4356 Communications Drive Norcross, GA 30093				|	4356 Communications Drive Norcross, GA 30093				|	4356 Communications Drive Norcross, GA 30093				|	4356 Communications Drive Norcross, GA 30093
MicroActive AutoPore V 9600 2.03.00	MicroActive AutoPore V 9600 Version 2.03.00	Page 1		|	MicroActive AutoPore V 9600 2.03.00	MicroActive AutoPore V 9600 Version 2.03.00	Page 1				|	MicroActive AutoPore V 9600 2.03.00	MicroActive AutoPore V 9600 Version 2.03.00	Page 1		|	MicroActive AutoPore V 9600 2.03.00	MicroActive AutoPore V 9600 Version 2.03.00	Page 1		|	MicroActive AutoPore V 9600 2.03.00	MicroActive AutoPore V 9600 Version 2.03.00	Page 1		|	MicroActive AutoPore V 9600 2.03.00	MicroActive AutoPore V 9600 Version 2.03.00	Page 1		|	MicroActive AutoPore V 9600 2.03.00	MicroActive AutoPore V 9600 Version 2.03.00	Page 1
	Serial # 154 Port 1/1			|		Serial # 154 Port 1/1					|		Serial # 154 Port 1/1			|		Serial # 154 Port 1/1			|		Serial # 154 Port 1/1			|		Serial # 154 Port 1/1			|		Serial # 154 Port 1/1
				|							|					|					|					|					|
				|							|					|					|					|					|
Sample:	Small Timna Sandstone Sample			|	Sample:	Small Timna Sandstone Sample					|	Sample:	Small Timna Sandstone Sample			|	Sample:	Small Timna Sandstone Sample			|	Sample:	Small Timna Sandstone Sample			|	Sample:	Small Timna Sandstone Sample			|	Sample:	Small Timna Sandstone Sample
Operator:	CB			|	Operator:	CB					|	Operator:	CB			|	Operator:	CB			|	Operator:	CB			|	Operator:	CB			|	Operator:	CB
Submitter:	NASA			|	Submitter:	NASA					|	Submitter:	NASA			|	Submitter:	NASA			|	Submitter:	NASA			|	Submitter:	NASA			|	Submitter:	NASA
File:	C:\MicroActive AutoPore V 9600\data\202...\2301950.SMP			|	File:	C:\MicroActive AutoPore V 9600\data\202...\2301950.SMP					|	File:	C:\MicroActive AutoPore V 9600\data\202...\2301950.SMP			|	File:	C:\MicroActive AutoPore V 9600\data\202...\2301950.SMP			|	File:	C:\MicroActive AutoPore V 9600\data\202...\2301950.SMP			|	File:	C:\MicroActive AutoPore V 9600\data\202...\2301950.SMP			|	File:	C:\MicroActive AutoPore V 9600\data\202...\2301950.SMP
				|							|					|					|					|					|
				|							|					|					|					|					|
LP Analysis Time:	5/2/2023 3:50:00 PM	Sample Mass:	7.5081 g	|	LP Analysis Time:	5/2/2023 3:50:00 PM	Sample Mass:	7.5081 g			|	LP Analysis Time:	5/2/2023 3:50:00 PM	Sample Mass:	7.5081 g	|	LP Analysis Time:	5/2/2023 3:50:00 PM	Sample Mass:	7.5081 g	|	LP Analysis Time:	5/2/2023 3:50:00 PM	Sample Mass:	7.5081 g	|	LP Analysis Time:	5/2/2023 3:50:00 PM	Sample Mass:	7.5081 g	|	LP Analysis Time:	5/2/2023 3:50:00 PM	Sample Mass:	7.5081 g
HP Analysis Time:	5/2/2023 4:49:06 PM	Stem Volume Used:	77 %	|	HP Analysis Time:	5/2/2023 4:49:06 PM	Stem Volume Used:	77 %			|	HP Analysis Time:	5/2/2023 4:49:06 PM	Stem Volume Used:	77 %	|	HP Analysis Time:	5/2/2023 4:49:06 PM	Stem Volume Used:	77 %	|	HP Analysis Time:	5/2/2023 4:49:06 PM	Stem Volume Used:	77 %	|	HP Analysis Time:	5/2/2023 4:49:06 PM	Stem Volume Used:	77 %	|	HP Analysis Time:	5/2/2023 4:49:06 PM	Stem Volume Used:	77 %
Report Time:	5/3/2023 8:03:47 AM	Show Neg. Int:	No	|	Report Time:	5/3/2023 8:03:47 AM	Show Neg. Int:	No			|	Report Time:	5/3/2023 8:03:47 AM	Show Neg. Int:	No	|	Report Time:	5/3/2023 8:03:47 AM	Show Neg. Int:	No	|	Report Time:	5/3/2023 8:03:47 AM	Show Neg. Int:	No	|	Report Time:	5/3/2023 8:03:47 AM	Show Neg. Int:	No	|	Report Time:	5/3/2023 8:03:47 AM	Show Neg. Int:	No
Report Range:	0.10 to 61,000.00 psia	Correction Type:	None	|	Report Range:	0.10 to 61,000.00 psia	Correction Type:	None			|	Report Range:	0.10 to 61,000.00 psia	Correction Type:	None	|	Report Range:	0.10 to 61,000.00 psia	Correction Type:	None	|	Report Range:	0.10 to 61,000.00 psia	Correction Type:	None	|	Report Range:	0.10 to 61,000.00 psia	Correction Type:	None	|	Report Range:	0.10 to 61,000.00 psia	Correction Type:	None
Adv. Contact Angle:	130.000 °	Mercury Temperature:	19.29 °C	|	Adv. Contact Angle:	130.000 °	Mercury Temperature:	19.29 °C			|	Adv. Contact Angle:	130.000 °	Mercury Temperature:	19.29 °C	|	Adv. Contact Angle:	130.000 °	Mercury Temperature:	19.29 °C	|	Adv. Contact Angle:	130.000 °	Mercury Temperature:	19.29 °C	|	Adv. Contact Angle:	130.000 °	Mercury Temperature:	19.29 °C	|	Adv. Contact Angle:	130.000 °	Mercury Temperature:	19.29 °C
Rec. Contact Angle:	130.000 °	Assembly Mass:	249.4445 g	|	Rec. Contact Angle:	130.000 °	Assembly Mass:	249.4445 g			|	Rec. Contact Angle:	130.000 °	Assembly Mass:	249.4445 g	|	Rec. Contact Angle:	130.000 °	Assembly Mass:	249.4445 g	|	Rec. Contact Angle:	130.000 °	Assembly Mass:	249.4445 g	|	Rec. Contact Angle:	130.000 °	Assembly Mass:	249.4445 g	|	Rec. Contact Angle:	130.000 °	Assembly Mass:	249.4445 g
Penetrometer ID:	0120 - (03) 15 Bulb, 1.131 Stem, Solid	Penetrometer Volume:	15.5790 mL	|	Penetrometer ID:	0120 - (03) 15 Bulb, 1.131 Stem, Solid	Penetrometer Volume:	15.5790 mL			|	Penetrometer ID:	0120 - (03) 15 Bulb, 1.131 Stem, Solid	Penetrometer Volume:	15.5790 mL	|	Penetrometer ID:	0120 - (03) 15 Bulb, 1.131 Stem, Solid	Penetrometer Volume:	15.5790 mL	|	Penetrometer ID:	0120 - (03) 15 Bulb, 1.131 Stem, Solid	Penetrometer Volume:	15.5790 mL	|	Penetrometer ID:	0120 - (03) 15 Bulb, 1.131 Stem, Solid	Penetrometer Volume:	15.5790 mL	|	Penetrometer ID:	0120 - (03) 15 Bulb, 1.131 Stem, Solid	Penetrometer Volume:	15.5790 mL
Penetrometer Mass:	81.3820 g			|	Penetrometer Mass:	81.3820 g					|	Penetrometer Mass:	81.3820 g			|	Penetrometer Mass:	81.3820 g			|	Penetrometer Mass:	81.3820 g			|	Penetrometer Mass:	81.3820 g			|	Penetrometer Mass:	81.3820 g
				|							|					|					|					|					|
				|							|					|					|					|					|
Comments: The results on this report reflect only the sample(s) received by Particle Testing Authority; Sampling conforms to PTA SOP 001/44053/00.				|	Comments: The results on this report reflect only the sample(s) received by Particle Testing Authority; Sampling conforms to PTA SOP 001/44053/00.						|	Comments: The results on this report reflect only the sample(s) received by Particle Testing Authority; Sampling conforms to PTA SOP 001/44053/00.				|	Comments: The results on this report reflect only the sample(s) received by Particle Testing Authority; Sampling conforms to PTA SOP 001/44053/00.				|	Comments: The results on this report reflect only the sample(s) received by Particle Testing Authority; Sampling conforms to PTA SOP 001/44053/00.				|	Comments: The results on this report reflect only the sample(s) received by Particle Testing Authority; Sampling conforms to PTA SOP 001/44053/00.				|	Comments: The results on this report reflect only the sample(s) received by Particle Testing Authority; Sampling conforms to PTA SOP 001/44053/00.
				|							|					|					|					|					|
				|							|					|					|					|					|
				|							|					|					|					|					|
				|							|					|					|					|					|
Summary Report				|	Tabular Report						|	Cumulative Intrusion vs Pore size				|	Incremental Intrusion vs Pore size				|	Cumulative Pore Area vs Pore size				|	Differential Intrusion vs Pore size				|	Log Differential Intrusion vs Pore size
Intrusion Data Summary				|							|					|					|					|					|
				|	Pressure (psia)	Pore Diameter (µm)	Cumulative Pore Volume (mL/g)	Incremental Pore Volume (mL/g)	Cumulative Pore Area (m²/g)	Incremental Pore Area (m²/g)	|					|					|					|					|
Total intrusion volume at 59,958.84 psia:	0.1162 mL/g			|	0.524959	344.529	1.33189e-31	0	0	0	|	Intrusion for Cycle 1				|	Intrusion for Cycle 1				|	Intrusion for Cycle 1				|	Intrusion for Cycle 1				|	Intrusion for Cycle 1
Total pore area at 59,958.84 psia:	0.966 m²/g			|	0.75197	240.519	0.0015039	0.0015039	2.05645e-05	2.05645e-05	|	Pore size Diameter (µm)	Cumulative Intrusion (mL/g)			|	Pore size Diameter (µm)	Incremental Intrusion (mL/g)			|	Pore size Diameter (µm)	Cumulative Pore area (m²/g)			|	Pore size Diameter (µm)	Differential Intrusion (/µm·mL/g)			|	Pore size Diameter (µm)	Log Differential Intrusion (mL/g)
Median pore diameter (volume) at 6.75 psia and 0.058 mL/g:	26.79063 µm			|	0.997947	181.236	0.00247217	0.000968267	3.89309e-05	1.83664e-05	|	344.529	1.33189e-31			|	344.529	0			|	344.529	0			|	344.529	1.18645e-05			|	344.529	0.00963575
Median pore diameter (area) at 20,957.87 psia and 0.483 m²/g:	0.00863 µm			|	2.00304	90.2946	0.00554693	0.00307476	0.000129522	9.05907e-05	|	240.519	0.0015039			|	240.519	0.0015039			|	240.519	2.05645e-05			|	240.519	1.56779e-05			|	240.519	0.0088883
Average pore diameter (4V/A):	0.48132 µm			|	3.00066	60.2747	0.00837448	0.00282755	0.000279754	0.000150232	|	181.236	0.00247217			|	181.236	0.000968267			|	181.236	3.89309e-05			|	181.236	1.94581e-05			|	181.236	0.00831312
Bulk density at 0.52 psia:	2.0147 g/mL			|	3.99105	45.3173	0.0152348	0.00686027	0.000799511	0.000519758	|	90.2946	0.00554693			|	90.2946	0.00307476			|	90.2946	0.000129522			|	90.2946	5.69749e-05			|	90.2946	0.0121264
Apparent (skeletal) density at 59,958.84 psia:	2.6305 g/mL			|	5.48465	32.9763	0.0437935	0.0285587	0.00371763	0.00291812	|	60.2747	0.00837448			|	60.2747	0.00282755			|	60.2747	0.000279754			|	60.2747	0.000177412			|	60.2747	0.0252141
Porosity:	23.4104 %			|	6.98604	25.8893	0.0597081	0.0159146	0.00588047	0.00216284	|	45.3173	0.0152348			|	45.3173	0.00686027			|	45.3173	0.000799511			|	45.3173	0.00126327			|	45.3173	0.134604
				|	8.4734	21.3449	0.0662799	0.00657185	0.00699354	0.00111307	|	32.9763	0.0437935			|	32.9763	0.0285587			|	32.9763	0.00371763			|	32.9763	0.00244607			|	32.9763	0.190126
				|	10.4775	17.2621	0.0699573	0.00367735	0.00775554	0.000762009	|	25.8893	0.0597081			|	25.8893	0.0159146			|	25.8893	0.00588047			|	25.8893	0.001849			|	25.8893	0.112893
				|	12.9646	13.9506	0.0724861	0.00252883	0.0084037	0.000648156	|	21.3449	0.0662799			|	21.3449	0.00657185			|	21.3449	0.00699354			|	21.3449	0.00113755			|	21.3449	0.0572398
				|	16.0015	11.3029	0.0741342	0.00164812	0.0089258	0.000522105	|	17.2621	0.0699573			|	17.2621	0.00367735			|	17.2621	0.00775554			|	17.2621	0.000818537			|	17.2621	0.0333081
				|	19.9825	9.05109	0.0754167	0.00128243	0.00942986	0.00050405	|	13.9506	0.0724861			|	13.9506	0.00252883			|	13.9506	0.0084037			|	13.9506	0.000685037			|	13.9506	0.0225344
				|	22.9725	7.87305	0.0760502	0.000633493	0.00972931	0.000299451	|	11.3029	0.0741342			|	11.3029	0.00164812			|	11.3029	0.0089258			|	11.3029	0.000585133			|	11.3029	0.0155916
				|	24.9644	7.24487	0.0764261	0.000375979	0.00992826	0.000198958	|	9.05109	0.0754167			|	9.05109	0.00128243			|	9.05109	0.00942986			|	9.05109	0.000544023			|	9.05109	0.011607
				|	29.986	6.03161	0.0771987	0.000772558	0.0103938	0.00046552	|	7.87305	0.0760502			|	7.87305	0.000633493			|	7.87305	0.00972931			|	7.87305	0.000559467			|	7.87305	0.0103828
				|	34.9727	5.17156	0.077894	0.000695296	0.0108903	0.000496499	|	7.24487	0.0764261			|	7.24487	0.000375979			|	7.24487	0.00992826			|	7.24487	0.000590626			|	7.24487	0.0100866
				|	39.9654	4.5255	0.0791095	0.00121548	0.011893	0.00100276	|	6.03161	0.0771987			|	6.03161	0.000772558			|	6.03161	0.0103938			|	6.03161	0.00072094			|	6.03161	0.0102769
				|	58.3879	3.09762	0.0791868	7.73445e-05	0.0119742	8.11683e-05	|	5.17156	0.077894			|	5.17156	0.000695296			|	5.17156	0.0108903			|	5.17156	0.00117717			|	5.17156	0.0142939
				|	72.7923	2.48465	0.0801041	0.000917286	0.0132888	0.00131457	|	4.5255	0.0791095			|	4.5255	0.00121548			|	4.5255	0.011893			|	4.5255	0.000965576			|	4.5255	0.0103045
				|	86.7625	2.08458	0.0811515	0.00104739	0.0151226	0.00183381	|	3.09762	0.0791868			|	3.09762	7.73445e-05			|	3.09762	0.0119742			|	3.09762	0.000657196			|	3.09762	0.00481729
				|	113.673	1.59109	0.0830188	0.00186735	0.0191868	0.00406423	|	2.48465	0.0801041			|	2.48465	0.000917286			|	2.48465	0.0132888			|	2.48465	0.00204002			|	2.48465	0.011944
				|	138.57	1.30521	0.0849002	0.00188135	0.0243834	0.00519657	|	2.08458	0.0811515			|	2.08458	0.00104739			|	2.08458	0.0151226			|	2.08458	0.00296946			|	2.08458	0.0145855
				|	172.816	1.04657	0.0877013	0.00280109	0.0339118	0.00952842	|	1.59109	0.0830188			|	1.59109	0.00186735			|	1.59109	0.0191868			|	1.59109	0.00500692			|	1.59109	0.018779
				|	217.769	0.830531	0.0914335	0.0037322	0.0498181	0.0159063	|	1.30521	0.0849002			|	1.30521	0.00188135			|	1.30521	0.0243834			|	1.30521	0.00824			|	1.30521	0.0253486
				|	267.448	0.676256	0.0953492	0.00391575	0.070608	0.0207899	|	1.04657	0.0877013			|	1.04657	0.00280109			|	1.04657	0.0339118			|	1.04657	0.0133461			|	1.04657	0.0329252
				|	326.493	0.553958	0.0991746	0.00382534	0.095484	0.024876	|	0.830531	0.0914335			|	0.830531	0.0037322			|	0.830531	0.0498181			|	0.830531	0.0210948			|	0.830531	0.0412981
				|	417.441	0.433267	0.103386	0.00421149	0.129612	0.0341279	|	0.676256	0.0953492			|	0.676256	0.00391575			|	0.676256	0.070608			|	0.676256	0.0276328			|	0.676256	0.0440483
				|	517.56	0.349455	0.106331	0.00294457	0.159708	0.0300956	|	0.553958	0.0991746			|	0.553958	0.00382534			|	0.553958	0.095484			|	0.553958	0.0325393			|	0.553958	0.0424908
				|	637.611	0.283658	0.108531	0.00220061	0.187514	0.0278069	|	0.433267	0.103386			|	0.433267	0.00421149			|	0.433267	0.129612			|	0.433267	0.0347223			|	0.433267	0.0354639
				|	698.527	0.258921	0.109355	0.000823997	0.199664	0.0121493	|	0.349455	0.106331			|	0.349455	0.00294457			|	0.349455	0.159708			|	0.349455	0.0334308			|	0.349455	0.0275344
				|	798.485	0.226508	0.110378	0.00102226	0.216511	0.0168472	|	0.283658	0.108531			|	0.283658	0.00220061			|	0.283658	0.187514			|	0.283658	0.0325891			|	0.283658	0.0217937
				|	985.07	0.183605	0.111615	0.00123744	0.240649	0.0241384	|	0.258921	0.109355			|	0.258921	0.000823997			|	0.258921	0.199664			|	0.258921	0.0318333			|	0.258921	0.0194274
				|	1194.79	0.151377	0.112506	0.000891477	0.261939	0.0212901	|	0.226508	0.110378			|	0.226508	0.00102226			|	0.226508	0.216511			|	0.226508	0.0299414			|	0.226508	0.0159872
				|	1294.38	0.13973	0.112796	0.000289507	0.269896	0.00795602	|	0.183605	0.111615			|	0.183605	0.00123744			|	0.183605	0.240649			|	0.183605	0.0277952			|	0.183605	0.0120301
				|	1395.1	0.129642	0.113067	0.000270844	0.277939	0.0080437	|	0.151377	0.112506			|	0.151377	0.000891477			|	0.151377	0.261939			|	0.151377	0.026057			|	0.151377	0.00929987
				|	1494.85	0.120991	0.113286	0.000219166	0.284935	0.0069956	|	0.13973	0.112796			|	0.13973	0.000289507			|	0.13973	0.269896			|	0.13973	0.0254118			|	0.13973	0.00837014
				|	1594.84	0.113405	0.113479	0.00019303	0.291523	0.00658814	|	0.129642	0.113067			|	0.129642	0.000270844			|	0.129642	0.277939			|	0.129642	0.0251962			|	0.129642	0.00770252
				|	1696.9	0.106585	0.113652	0.000173092	0.297817	0.00629454	|	0.120991	0.113286			|	0.120991	0.000219166			|	0.120991	0.284935			|	0.120991	0.0249272			|	0.120991	0.00710911
				|	1893.2	0.0955335	0.113884	0.000231601	0.306984	0.00916697	|	0.113405	0.113479			|	0.113405	0.00019303			|	0.113405	0.291523			|	0.113405	0.0239812			|	0.113405	0.0064156
				|	2050.46	0.0882062	0.114036	0.000152268	0.313614	0.0066297	|	0.106585	0.113652			|	0.106585	0.000173092			|	0.106585	0.297817			|	0.106585	0.0228704			|	0.106585	0.00574266
				|	2200.24	0.0822017	0.114182	0.000145681	0.320453	0.00683918	|	0.0955335	0.113884			|	0.0955335	0.000231601			|	0.0955335	0.306984			|	0.0955335	0.0217752			|	0.0955335	0.00490386
				|	2346.91	0.0770645	0.114301	0.000119194	0.326441	0.00598718	|	0.0882062	0.114036			|	0.0882062	0.000152268			|	0.0882062	0.313614			|	0.0882062	0.0216829			|	0.0882062	0.00450838
				|	2492.84	0.0725532	0.114402	0.000101641	0.331875	0.0054347	|	0.0822017	0.114182			|	0.0822017	0.000145681			|	0.0822017	0.320453			|	0.0822017	0.0222291			|	0.0822017	0.00430768
				|	2645.08	0.0683775	0.114495	9.21488e-05	0.337106	0.00523087	|	0.0770645	0.114301			|	0.0770645	0.000119194			|	0.0770645	0.326441			|	0.0770645	0.0229593			|	0.0770645	0.00417112
				|	2694.34	0.0671272	0.114553	5.87776e-05	0.340576	0.00347015	|	0.0725532	0.114402			|	0.0725532	0.000101641			|	0.0725532	0.331875			|	0.0725532	0.0227924			|	0.0725532	0.00389815
				|	2849.54	0.0634711	0.114617	6.34119e-05	0.344461	0.00388439	|	0.0683775	0.114495			|	0.0683775	9.21488e-05			|	0.0683775	0.337106			|	0.0683775	0.0219674			|	0.0683775	0.00354219
				|	2996.16	0.060365	0.114678	6.1281e-05	0.348419	0.00395885	|	0.0671272	0.114553			|	0.0671272	5.87776e-05			|	0.0671272	0.340576			|	0.0671272	0.0216836			|	0.0671272	0.00343262
				|	3245.95	0.0557198	0.11476	8.21128e-05	0.354078	0.00565882	|	0.0634711	0.114617			|	0.0634711	6.34119e-05			|	0.0634711	0.344461			|	0.0634711	0.0208566			|	0.0634711	0.0031202
				|	3494.15	0.0517618	0.114839	7.85217e-05	0.359923	0.00584448	|	0.060365	0.114678			|	0.060365	6.1281e-05			|	0.060365	0.348419			|	0.060365	0.0200993			|	0.060365	0.00286013
				|	3739.45	0.0483663	0.114904	6.4984e-05	0.365115	0.00519207	|	0.0557198	0.11476			|	0.0557198	8.21128e-05			|	0.0557198	0.354078			|	0.0557198	0.0186824			|	0.0557198	0.0024523
				|	3995.74	0.0452641	0.114961	5.766e-05	0.37004	0.00492661	|	0.0517618	0.114839			|	0.0517618	7.85217e-05			|	0.0517618	0.359923			|	0.0517618	0.0186596			|	0.0517618	0.00227701
				|	4243.11	0.0426252	0.115015	5.34281e-05	0.374905	0.00486322	|	0.0483663	0.114904			|	0.0483663	6.4984e-05			|	0.0483663	0.365115			|	0.0483663	0.0188573			|	0.0483663	0.00215017
				|	4491.43	0.0402686	0.11506	4.50164e-05	0.379249	0.00434449	|	0.0452641	0.114961			|	0.0452641	5.766e-05			|	0.0452641	0.37004			|	0.0452641	0.0190341			|	0.0452641	0.00203067
				|	4734.14	0.0382041	0.115099	3.93465e-05	0.38326	0.00401123	|	0.0426252	0.115015			|	0.0426252	5.34281e-05			|	0.0426252	0.374905			|	0.0426252	0.0194904			|	0.0426252	0.00195846
				|	4985.01	0.0362815	0.115151	5.1856e-05	0.38883	0.00556951	|	0.0402686	0.11506			|	0.0402686	4.50164e-05			|	0.0402686	0.379249			|	0.0402686	0.01984			|	0.0402686	0.00188336
				|	5284.39	0.034226	0.115184	3.28571e-05	0.392558	0.00372807	|	0.0382041	0.115099			|	0.0382041	3.93465e-05			|	0.0382041	0.38326			|	0.0382041	0.0201916			|	0.0382041	0.00181844
				|	5482.24	0.0329908	0.115216	3.16873e-05	0.396329	0.00377136	|	0.0362815	0.115151			|	0.0362815	5.1856e-05			|	0.0362815	0.38883			|	0.0362815	0.0203267			|	0.0362815	0.00173852
				|	5731.18	0.0315578	0.115242	2.68966e-05	0.399663	0.0033335	|	0.034226	0.115184			|	0.034226	3.28571e-05			|	0.034226	0.392558			|	0.034226	0.0202498			|	0.034226	0.00163371
				|	5980.42	0.0302426	0.115269	2.68444e-05	0.403138	0.00347499	|	0.0329908	0.115216			|	0.0329908	3.16873e-05			|	0.0329908	0.396329			|	0.0329908	0.0199078			|	0.0329908	0.0015484
				|	6230.78	0.0290274	0.115292	2.28286e-05	0.406219	0.0030813	|	0.0315578	0.115242			|	0.0315578	2.68966e-05			|	0.0315578	0.399663			|	0.0315578	0.018988			|	0.0315578	0.00140982
				|	6482.93	0.0278984	0.115311	1.88723e-05	0.408871	0.0026522	|	0.0302426	0.115269			|	0.0302426	2.68444e-05			|	0.0302426	0.403138			|	0.0302426	0.0171024			|	0.0302426	0.00122008
				|	6728.76	0.0268792	0.115324	1.34185e-05	0.410831	0.0019597	|	0.0290274	0.115292			|	0.0290274	2.28286e-05			|	0.0290274	0.406219			|	0.0290274	0.01527			|	0.0290274	0.0010468
				|	6968.51	0.0259544	0.115332	7.6592e-06	0.411991	0.00115975	|	0.0278984	0.115311			|	0.0278984	1.88723e-05			|	0.0278984	0.408871			|	0.0278984	0.0132451			|	0.0278984	0.000870185
				|	7469.42	0.0242139	0.115335	2.79397e-06	0.412436	0.000445535	|	0.0268792	0.115324			|	0.0268792	1.34185e-05			|	0.0268792	0.410831			|	0.0268792	0.011032			|	0.0268792	0.000698214
				|	7973.93	0.0226818	0.115343	8.08388e-06	0.413815	0.00137904	|	0.0259544	0.115332			|	0.0259544	7.6592e-06			|	0.0259544	0.411991			|	0.0259544	0.00920417			|	0.0259544	0.000563127
				|	8472.62	0.0213468	0.115349	5.73695e-06	0.414858	0.0010424	|	0.0242139	0.115335			|	0.0242139	2.79397e-06			|	0.0242139	0.412436			|	0.0242139	0.00617112			|	0.0242139	0.000352076
				|	8969.17	0.020165	0.115356	7.81566e-06	0.416364	0.0015062	|	0.0226818	0.115343			|	0.0226818	8.08388e-06			|	0.0226818	0.413815			|	0.0226818	0.00531717			|	0.0226818	0.000282829
				|	9269.98	0.0195107	0.115362	5.24521e-06	0.417422	0.00105762	|	0.0213468	0.115349			|	0.0213468	5.73695e-06			|	0.0213468	0.414858			|	0.0213468	0.00585026			|	0.0213468	0.000294312
				|	9571.99	0.0188951	0.115371	9.74536e-06	0.419452	0.00202998	|	0.020165	0.115356			|	0.020165	7.81566e-06			|	0.020165	0.416364			|	0.020165	0.00666164			|	0.020165	0.000315011
				|	10022.9	0.018045	0.115376	4.48525e-06	0.420423	0.000971356	|	0.0195107	0.115362			|	0.0195107	5.24521e-06			|	0.0195107	0.417422			|	0.0195107	0.00675532			|	0.0195107	0.000310685
				|	10471.7	0.0172717	0.115381	5.00679e-06	0.421557	0.00113415	|	0.0188951	0.115371			|	0.0188951	9.74536e-06			|	0.0188951	0.419452			|	0.0188951	0.0066978			|	0.0188951	0.000298369
				|	10971.3	0.0164852	0.115384	3.03239e-06	0.422276	0.000718642	|	0.018045	0.115376			|	0.018045	4.48525e-06			|	0.018045	0.420423			|	0.018045	0.00645327			|	0.018045	0.000273438
				|	11470	0.0157684	0.115386	1.74344e-06	0.422708	0.000432432	|	0.0172717	0.115381			|	0.0172717	5.00679e-06			|	0.0172717	0.421557			|	0.0172717	0.00563965			|	0.0172717	0.000230147
				|	11972	0.0151073	0.115389	3.30806e-06	0.423565	0.000857131	|	0.0164852	0.115384			|	0.0164852	3.03239e-06			|	0.0164852	0.422276			|	0.0164852	0.00472117			|	0.0164852	0.000183556
				|	12572.8	0.0143853	0.115389	1.71363e-07	0.423612	4.64831e-05	|	0.0157684	0.115386			|	0.0157684	1.74344e-06			|	0.0157684	0.422708			|	0.0157684	0.00414423			|	0.0157684	0.000151453
				|	13072.5	0.0138354	0.115389	0	0.423612	0	|	0.0151073	0.115389			|	0.0151073	3.30806e-06			|	0.0151073	0.423565			|	0.0151073	0.00529503			|	0.0151073	0.000190715
				|	13623.3	0.0132761	0.115396	6.75023e-06	0.425604	0.00199185	|	0.0143853	0.115389			|	0.0143853	1.71363e-07			|	0.0143853	0.423612			|	0.0143853	0.0079252			|	0.0143853	0.000268441
				|	13974.2	0.0129426	0.1154	4.35859e-06	0.426934	0.00132992	|	0.0138354	0.115389			|	0.0138354	0			|	0.0138354	0.423612			|	0.0138354	0.010464			|	0.0138354	0.000341341
				|	14309.5	0.0126394	0.115411	1.03936e-05	0.430184	0.00325027	|	0.0132761	0.115396			|	0.0132761	6.75023e-06			|	0.0132761	0.425604			|	0.0132761	0.013607			|	0.0132761	0.000425525
				|	14570.6	0.0124129	0.115422	1.14888e-05	0.433853	0.00366873	|	0.0129426	0.1154			|	0.0129426	4.35859e-06			|	0.0129426	0.426934			|	0.0129426	0.0156278			|	0.0129426	0.000476179
				|	14970.6	0.0120813	0.115429	7.03335e-06	0.43615	0.00229715	|	0.0126394	0.115411			|	0.0126394	1.03936e-05			|	0.0126394	0.430184			|	0.0126394	0.0178581			|	0.0126394	0.000532966
				|	15419.8	0.0117293	0.115434	4.65661e-06	0.437714	0.00156455	|	0.0124129	0.115422			|	0.0124129	1.14888e-05			|	0.0124129	0.433853			|	0.0124129	0.0197937			|	0.0124129	0.000579486
				|	15770.4	0.0114685	0.11544	5.75185e-06	0.439698	0.00198358	|	0.0120813	0.115429			|	0.0120813	7.03335e-06			|	0.0120813	0.43615			|	0.0120813	0.0227839			|	0.0120813	0.000647996
				|	16170.4	0.0111848	0.115448	8.59052e-06	0.442732	0.00303373	|	0.0117293	0.115434			|	0.0117293	4.65661e-06			|	0.0117293	0.437714			|	0.0117293	0.0261219			|	0.0117293	0.000721897
				|	16621.3	0.0108814	0.115453	4.31389e-06	0.444296	0.00156397	|	0.0114685	0.11544			|	0.0114685	5.75185e-06			|	0.0114685	0.439698			|	0.0114685	0.0284784			|	0.0114685	0.000771431
				|	16971.2	0.0106571	0.115462	9.26852e-06	0.447738	0.00344258	|	0.0111848	0.115448			|	0.0111848	8.59052e-06			|	0.0111848	0.442732			|	0.0111848	0.0304873			|	0.0111848	0.000803846
				|	17325.2	0.0104393	0.115471	9.52184e-06	0.451349	0.00361079	|	0.0108814	0.115453			|	0.0108814	4.31389e-06			|	0.0108814	0.444296			|	0.0108814	0.0319851			|	0.0108814	0.000820329
				|	17671	0.010235	0.115483	1.12057e-05	0.455685	0.00433607	|	0.0106571	0.115462			|	0.0106571	9.26852e-06			|	0.0106571	0.447738			|	0.0106571	0.0331075			|	0.0106571	0.000831718
				|	18069.1	0.0100095	0.115491	8.31485e-06	0.458971	0.00328576	|	0.0104393	0.115471			|	0.0104393	9.52184e-06			|	0.0104393	0.451349			|	0.0104393	0.0342226			|	0.0104393	0.000841888
				|	18421.7	0.00981797	0.115499	7.74115e-06	0.462094	0.0031234	|	0.010235	0.115483			|	0.010235	1.12057e-05			|	0.010235	0.455685			|	0.010235	0.0353245			|	0.010235	0.000852035
				|	18769.1	0.00963626	0.115512	1.35452e-05	0.467664	0.00557006	|	0.0100095	0.115491			|	0.0100095	8.31485e-06			|	0.0100095	0.458971			|	0.0100095	0.0370695			|	0.0100095	0.000875063
				|	19169.4	0.009435	0.115521	8.76933e-06	0.471343	0.00367856	|	0.00981797	0.115499			|	0.00981797	7.74115e-06			|	0.00981797	0.462094			|	0.00981797	0.0392231			|	0.00981797	0.000908056
				|	19772.8	0.00914709	0.115527	5.61029e-06	0.473758	0.00241535	|	0.00963626	0.115512			|	0.00963626	1.35452e-05			|	0.00963626	0.467664			|	0.00963626	0.0410635			|	0.00963626	0.00093245
				|	20273.6	0.00892113	0.115534	7.6741e-06	0.477156	0.00339783	|	0.009435	0.115521			|	0.009435	8.76933e-06			|	0.009435	0.471343			|	0.009435	0.0429258			|	0.009435	0.000953868
				|	20781.6	0.00870306	0.115542	8.04663e-06	0.480809	0.00365254	|	0.00914709	0.115527			|	0.00914709	5.61029e-06			|	0.00914709	0.473758			|	0.00914709	0.0458605			|	0.00914709	0.000989446
				|	21182.5	0.00853836	0.115556	1.37389e-05	0.487183	0.00637482	|	0.00892113	0.115534			|	0.00892113	7.6741e-06			|	0.00892113	0.477156			|	0.00892113	0.0488166			|	0.00892113	0.00102652
				|	21635.6	0.00835953	0.115565	8.65012e-06	0.491279	0.00409524	|	0.00870306	0.115542			|	0.00870306	8.04663e-06			|	0.00870306	0.480809			|	0.00870306	0.0523344			|	0.00870306	0.00107372
				|	22039	0.00820651	0.115581	1.60784e-05	0.499043	0.00776449	|	0.00853836	0.115556			|	0.00853836	1.37389e-05			|	0.00853836	0.487183			|	0.00853836	0.055711			|	0.00853836	0.00112107
				|	22641	0.00798829	0.115587	5.86361e-06	0.50194	0.00289654	|	0.00835953	0.115565			|	0.00835953	8.65012e-06			|	0.00835953	0.491279			|	0.00835953	0.0599171			|	0.00835953	0.00118142
				|	23190.8	0.00779895	0.115599	1.27107e-05	0.508381	0.00644099	|	0.00820651	0.115581			|	0.00820651	1.60784e-05			|	0.00820651	0.499043			|	0.00820651	0.0639791			|	0.00820651	0.00123968
				|	23741.7	0.00761796	0.115613	1.35079e-05	0.51539	0.0070094	|	0.00798829	0.115587			|	0.00798829	5.86361e-06			|	0.00798829	0.50194			|	0.00798829	0.0709785			|	0.00798829	0.00133525
				|	24094.5	0.00750643	0.115626	1.31503e-05	0.522346	0.0069558	|	0.00779895	0.115599			|	0.00779895	1.27107e-05			|	0.00779895	0.508381			|	0.00779895	0.0779877			|	0.00779895	0.00143385
				|	24642.7	0.00733943	0.115638	1.21817e-05	0.52891	0.00656436	|	0.00761796	0.115613			|	0.00761796	1.35079e-05			|	0.00761796	0.51539			|	0.00761796	0.0845131			|	0.00761796	0.0015168
				|	25043.2	0.00722206	0.115655	1.73301e-05	0.538431	0.00952103	|	0.00750643	0.115626			|	0.00750643	1.31503e-05			|	0.00750643	0.522346			|	0.00750643	0.0883365			|	0.00750643	0.00156209
				|	25443.7	0.00710839	0.115673	1.71289e-05	0.547993	0.00956223	|	0.00733943	0.115638			|	0.00733943	1.21817e-05			|	0.00733943	0.52891			|	0.00733943	0.0943659			|	0.00733943	0.00163261
				|	25896.2	0.00698418	0.115685	1.22488e-05	0.554947	0.00695331	|	0.00722206	0.115655			|	0.00722206	1.73301e-05			|	0.00722206	0.538431			|	0.00722206	0.0990574			|	0.00722206	0.00168677
				|	26447.2	0.00683868	0.1157	1.50055e-05	0.563631	0.00868444	|	0.00710839	0.115673			|	0.00710839	1.71289e-05			|	0.00710839	0.547993			|	0.00710839	0.103845			|	0.00710839	0.00174036
				|	26945.9	0.0067121	0.115717	1.72183e-05	0.573796	0.0101652	|	0.00698418	0.115685			|	0.00698418	1.22488e-05			|	0.00698418	0.554947			|	0.00698418	0.109307			|	0.00698418	0.00179953
				|	27398.1	0.00660131	0.115733	1.55866e-05	0.583162	0.00936596	|	0.00683868	0.1157			|	0.00683868	1.50055e-05			|	0.00683868	0.563631			|	0.00683868	0.115995			|	0.00683868	0.00186863
				|	27795.2	0.006507	0.115745	1.24872e-05	0.590783	0.00762092	|	0.0067121	0.115717			|	0.0067121	1.72183e-05			|	0.0067121	0.573796			|	0.0067121	0.12197			|	0.0067121	0.00192908
				|	28244.5	0.00640349	0.115761	1.54004e-05	0.600326	0.00954285	|	0.00660131	0.115733			|	0.00660131	1.55866e-05			|	0.00660131	0.583162			|	0.00660131	0.127224			|	0.00660131	0.00198175
				|	28996.9	0.00623735	0.115775	1.42455e-05	0.609342	0.00901555	|	0.006507	0.115745			|	0.006507	1.24872e-05			|	0.006507	0.590783			|	0.006507	0.131646			|	0.006507	0.00202231
				|	29501.7	0.00613062	0.115789	1.3791e-05	0.618262	0.00892047	|	0.00640349	0.115761			|	0.00640349	1.54004e-05			|	0.00640349	0.600326			|	0.00640349	0.13628			|	0.00640349	0.00205833
				|	30000	0.00602878	0.115804	1.52811e-05	0.628316	0.0100539	|	0.00623735	0.115775			|	0.00623735	1.42455e-05			|	0.00623735	0.609342			|	0.00623735	0.14181			|	0.00623735	0.00207118
				|	30447.7	0.00594014	0.115823	1.88574e-05	0.64092	0.0126043	|	0.00613062	0.115789			|	0.00613062	1.3791e-05			|	0.00613062	0.618262			|	0.00613062	0.143754			|	0.00613062	0.00207118
				|	30902.7	0.00585268	0.115841	1.8239e-05	0.653293	0.012373	|	0.00602878	0.115804			|	0.00602878	1.52811e-05			|	0.00602878	0.628316			|	0.00602878	0.145181			|	0.00602878	0.0020632
				|	31292.7	0.00577973	0.115854	1.34706e-05	0.662557	0.00926422	|	0.00594014	0.115823			|	0.00594014	1.88574e-05			|	0.00594014	0.64092			|	0.00594014	0.146403			|	0.00594014	0.00204998
				|	31785.4	0.00569015	0.115871	1.63689e-05	0.673974	0.011417	|	0.00585268	0.115841			|	0.00585268	1.8239e-05			|	0.00585268	0.653293			|	0.00585268	0.147585			|	0.00585268	0.00203615
				|	32349.6	0.0055909	0.115885	1.44541e-05	0.684225	0.0102502	|	0.00577973	0.115854			|	0.00577973	1.34706e-05			|	0.00577973	0.662557			|	0.00577973	0.148538			|	0.00577973	0.00202374
				|	32875	0.00550155	0.115906	2.02656e-05	0.69884	0.0146158	|	0.00569015	0.115871			|	0.00569015	1.63689e-05			|	0.00569015	0.673974			|	0.00569015	0.149686			|	0.00569015	0.00200777
				|	33498.2	0.0053992	0.115917	1.14441e-05	0.707239	0.00839875	|	0.0055909	0.115885			|	0.0055909	1.44541e-05			|	0.0055909	0.684225			|	0.0055909	0.150971			|	0.0055909	0.00198968
				|	33978.1	0.00532294	0.115935	1.79857e-05	0.720659	0.0134195	|	0.00550155	0.115906			|	0.00550155	2.02656e-05			|	0.00550155	0.69884			|	0.00550155	0.152228			|	0.00550155	0.00197421
				|	34618.6	0.00522446	0.115952	1.69501e-05	0.733515	0.0128563	|	0.0053992	0.115917			|	0.0053992	1.14441e-05			|	0.0053992	0.707239			|	0.0053992	0.154106			|	0.0053992	0.00196146
				|	35479.4	0.00509771	0.115961	9.51439e-06	0.740889	0.00737395	|	0.00532294	0.115935			|	0.00532294	1.79857e-05			|	0.00532294	0.720659			|	0.00532294	0.155505			|	0.00532294	0.00195132
				|	36192	0.00499733	0.115973	1.13621e-05	0.749893	0.00900413	|	0.00522446	0.115952			|	0.00522446	1.69501e-05			|	0.00522446	0.733515			|	0.00522446	0.156058			|	0.00522446	0.00192913
				|	36993.3	0.0048891	0.115993	2.00793e-05	0.766141	0.016248	|	0.00509771	0.115961			|	0.00509771	9.51439e-06			|	0.00509771	0.740889			|	0.00509771	0.156058			|	0.00509771	0.00187862
				|	37640.7	0.004805	0.116004	1.15111e-05	0.775641	0.00949951	|	0.00499733	0.115973			|	0.00499733	1.13621e-05			|	0.00499733	0.749893			|	0.00499733	0.155175			|	0.00499733	0.00182751
				|	38416.5	0.00470797	0.11602	1.57505e-05	0.788886	0.0132455	|	0.0048891	0.115993			|	0.0048891	2.00793e-05			|	0.0048891	0.766141			|	0.0048891	0.153294			|	0.0048891	0.0017657
				|	39178.8	0.00461636	0.116033	1.32173e-05	0.800226	0.0113401	|	0.004805	0.116004			|	0.004805	1.15111e-05			|	0.004805	0.775641			|	0.004805	0.151117			|	0.004805	0.00171191
				|	39961.4	0.00452596	0.11605	1.62423e-05	0.814439	0.0142128	|	0.00470797	0.11602			|	0.00470797	1.57505e-05			|	0.00470797	0.788886			|	0.00470797	0.147734			|	0.00470797	0.00164043
				|	40495.8	0.00446623	0.116068	1.82688e-05	0.830692	0.0162531	|	0.00461636	0.116033			|	0.00461636	1.32173e-05			|	0.00461636	0.800226			|	0.00461636	0.14453			|	0.00461636	0.00157287
				|	40976.1	0.00441388	0.116078	1.02594e-05	0.839935	0.00924264	|	0.00452596	0.11605			|	0.00452596	1.62423e-05			|	0.00452596	0.814439			|	0.00452596	0.141993			|	0.00452596	0.00151504
				|	42503.4	0.00425527	0.116093	1.46478e-05	0.853452	0.0135172	|	0.00446623	0.116068			|	0.00446623	1.82688e-05			|	0.00446623	0.830692			|	0.00446623	0.140335			|	0.00446623	0.00147779
				|	43339.5	0.00417318	0.116102	9.55909e-06	0.862525	0.00907317	|	0.00441388	0.116078			|	0.00441388	1.02594e-05			|	0.00441388	0.839935			|	0.00441388	0.138863			|	0.00441388	0.00144508
				|	43993.6	0.00411114	0.116124	2.12938e-05	0.883088	0.020563	|	0.00425527	0.116093			|	0.00425527	1.46478e-05			|	0.00425527	0.853452			|	0.00425527	0.134304			|	0.00425527	0.00135832
				|	45001.6	0.00401904	0.116131	7.86036e-06	0.890823	0.0077345	|	0.00417318	0.116102			|	0.00417318	9.55909e-06			|	0.00417318	0.862525			|	0.00417318	0.131523			|	0.00417318	0.00128975
				|	46492.1	0.0038902	0.11614	8.85129e-06	0.899775	0.00895286	|	0.00411114	0.116124			|	0.00411114	2.12938e-05			|	0.00411114	0.883088			|	0.00411114	0.127409			|	0.00411114	0.00122299
				|	47976.5	0.00376983	0.116142	1.77324e-06	0.901627	0.00185194	|	0.00401904	0.116131			|	0.00401904	7.86036e-06			|	0.00401904	0.890823			|	0.00401904	0.11857			|	0.00401904	0.00112139
				|	49482.7	0.00365509	0.116157	1.49757e-05	0.917763	0.0161356	|	0.0038902	0.11614			|	0.0038902	8.85129e-06			|	0.0038902	0.899775			|	0.0038902	0.106173			|	0.0038902	0.000975794
				|	50153.7	0.00360619	0.116177	1.96919e-05	0.939458	0.0216952	|	0.00376983	0.116142			|	0.00376983	1.77324e-06			|	0.00376983	0.901627			|	0.00376983	0.094185			|	0.00376983	0.000834486
				|	52979.1	0.00341386	0.116177	0	0.939458	0	|	0.00365509	0.116157			|	0.00365509	1.49757e-05			|	0.00365509	0.917763			|	0.00365509	0.0828408			|	0.00365509	0.000711196
				|	54464.5	0.00332076	0.116179	1.75834e-06	0.941547	0.00208871	|	0.00360619	0.116177			|	0.00360619	1.96919e-05			|	0.00360619	0.939458			|	0.00360619	0.0794096			|	0.00360619	0.000678548
				|	55989.4	0.00323032	0.116186	7.43568e-06	0.950627	0.00908026	|	0.00341386	0.116177			|	0.00341386	0			|	0.00341386	0.939458			|	0.00341386	0.069468			|	0.00341386	0.000560842
				|	57967.7	0.00312007	0.116188	1.78069e-06	0.95287	0.00224325	|	0.00332076	0.116179			|	0.00332076	1.75834e-06			|	0.00332076	0.941547			|	0.00332076	0.064194			|	0.00332076	0.000503457
				|	59958.8	0.00301646	0.116198	9.80496e-06	0.965653	0.0127824	|	0.00323032	0.116186			|	0.00323032	7.43568e-06			|	0.00323032	0.950627			|	0.00323032	0.0616235			|	0.00323032	0.00046683
				|							|	0.00312007	0.116188			|	0.00312007	1.78069e-06			|	0.00312007	0.95287			|	0.00312007	0.058829			|	0.00312007	0.000432871
				|							|	0.00301646	0.116198			|	0.00301646	9.80496e-06			|	0.00301646	0.965653			|	0.00301646	0.0560595			|	0.00301646	0.00039862
											|					|					|					|					|
