# Supplementary material for: The Biology, Microclimate, and Geology of a Distinctive Ecosystem Within the Sandstone of Hyper‐Arid Timna Valley, Israel
Source: Environ Microbiol Rep. 2025 Sep 15;17(5):e70188. doi: 10.1111/1758-2229.70188 (PMC12434837; doi:10.1111/1758-2229.70188)
Supplement: Supplementary file 3 — Table S3: emi470188‐sup‐0003‐TableS3. [file EMI4-17-e70188-s011.xlsx]

## Sheet: Timna.kaiju.summary.phylum
taxon_path	total_reads	reads T10 (2021)	reads T2(1995)	reads T3	reads T4	reads T6 (2021)	reads T9
unclassified	8835488	3319308	2964951	31044	835	2518937	413
cannot be assigned to a (non-viral) phylum	714325	246078	280827	2772	85	184516	47
Bacteria;Terrabacteria group;Cyanobacteria/Melainabacteria group;Cyanobacteria;	7320572	2591481	2326670	6634	114	2395651	22
Bacteria;Terrabacteria group;Actinobacteria;	4655693	1902925	1513340	20899	255	1218173	101
Bacteria;Proteobacteria;	3542152	1196112	665138	5584	539	1674538	241
Bacteria;Terrabacteria group;Chloroflexi;	970112	289071	471016	4493	27	205489	16
Bacteria;Terrabacteria group;Deinococcus-Thermus;	363666	58458	61506	404	6	243292	0
Bacteria;FCB group;Bacteroidetes/Chlorobi group;Bacteroidetes;	362872	132466	91638	664	22	138075	7
Bacteria;Terrabacteria group;Firmicutes;	347067	137025	122620	1701	77	85619	25
Bacteria;Acidobacteria;	167775	65280	58674	615	6	43199	1
Bacteria;FCB group;Gemmatimonadetes;	116535	50572	31175	218	5	34562	3
Bacteria;PVC group;Planctomycetes;	73117	32241	23475	219	3	17179	0
Eukaryota;Opisthokonta;Fungi;Dikarya;Ascomycota;	68309	42327	13885	159	7	11929	2
Archaea;Euryarchaeota;	57644	23831	20057	190	4	13559	3
Bacteria;PVC group;Verrucomicrobia;	48891	19659	16405	147	0	12680	0
Bacteria;unclassified Bacteria;Bacteria candidate phyla;Candidatus Rokubacteria;	37440	16049	12514	143	2	8732	0
Bacteria;Nitrospirae;	24457	9597	8698	86	0	6076	0														cellular organisms;Bacteria;unclassified Bacteria;Bacteria candidate phyla;Patescibacteria group;Parcubacteria group;Candidatus Zambryskibacteria;	255	95	90	2	0	68	0
Eukaryota;Opisthokonta;Fungi;Dikarya;Basidiomycota;	23875	9670	7497	115	12	6577	4														cellular organisms;Bacteria;unclassified Bacteria;Bacteria candidate phyla;Patescibacteria group;Parcubacteria group;Candidatus Yonathbacteria;	127	37	53	0	0	37	0
Bacteria;Terrabacteria group;Armatimonadetes;	19128	7351	7499	70	0	4208	0														cellular organisms;Bacteria;unclassified Bacteria;Bacteria candidate phyla;Patescibacteria group;Parcubacteria group;Candidatus Yanofskybacteria;	662	251	231	1	0	179	0
Bacteria;Spirochaetes;	14710	5909	5313	57	0	3431	0														cellular organisms;Bacteria;unclassified Bacteria;Bacteria candidate phyla;Patescibacteria group;Parcubacteria group;Candidatus Wolfebacteria;	180	66	72	0	0	42	0
Eukaryota;Viridiplantae;Chlorophyta;	12340	4797	3972	35	0	3536	0														cellular organisms;Bacteria;unclassified Bacteria;Bacteria candidate phyla;Patescibacteria group;Parcubacteria group;Candidatus Wildermuthbacteria;	128	58	37	1	0	32	0
Bacteria;Nitrospinae/Tectomicrobia group;Candidatus Tectomicrobia;	10109	3447	3983	33	0	2646	0														cellular organisms;Bacteria;unclassified Bacteria;Bacteria candidate phyla;Patescibacteria group;Parcubacteria group;Candidatus Vogelbacteria;	161	57	55	0	0	49	0
Bacteria;unclassified Bacteria;Bacteria candidate phyla;candidate division AD3;	10105	4566	3244	57	0	2238	0														cellular organisms;Bacteria;unclassified Bacteria;Bacteria candidate phyla;Patescibacteria group;Parcubacteria group;Candidatus Veblenbacteria;	5	1	2	0	0	2	0
Bacteria;unclassified Bacteria;Bacteria candidate phyla;Candidatus Poribacteria;	6943	2488	2695	22	0	1738	0														cellular organisms;Bacteria;unclassified Bacteria;Bacteria candidate phyla;Patescibacteria group;Parcubacteria group;Candidatus Uhrbacteria;	1548	604	539	7	0	398	0
Bacteria;PVC group;Candidatus Omnitrophica;	6357	2504	2324	27	0	1501	1														cellular organisms;Bacteria;unclassified Bacteria;Bacteria candidate phyla;Patescibacteria group;Parcubacteria group;Candidatus Terrybacteria;	208	90	70	4	0	44	0
Bacteria;Calditrichaeota;	5860	2145	2187	23	0	1505	0														cellular organisms;Bacteria;unclassified Bacteria;Bacteria candidate phyla;Patescibacteria group;Parcubacteria group;Candidatus Taylorbacteria;	238	134	68	0	0	36	0
Bacteria;FCB group;Bacteroidetes/Chlorobi group;Ignavibacteriae;	5848	2384	2036	26	0	1402	0														cellular organisms;Bacteria;unclassified Bacteria;Bacteria candidate phyla;Patescibacteria group;Parcubacteria group;Candidatus Tagabacteria;	28	10	6	0	0	12	0
Eukaryota;Rhodophyta;	5448	2109	1698	19	0	1621	1														cellular organisms;Bacteria;unclassified Bacteria;Bacteria candidate phyla;Patescibacteria group;Parcubacteria group;Candidatus Sungbacteria;	341	130	144	1	0	66	0
Bacteria;Elusimicrobia;	5063	1994	1881	15	0	1173	0														cellular organisms;Bacteria;unclassified Bacteria;Bacteria candidate phyla;Patescibacteria group;Parcubacteria group;Candidatus Staskawiczbacteria;	172	61	84	2	0	25	0
Bacteria;FCB group;Bacteroidetes/Chlorobi group;Chlorobi;	4923	1960	1752	6	0	1205	0														cellular organisms;Bacteria;unclassified Bacteria;Bacteria candidate phyla;Patescibacteria group;Parcubacteria group;Candidatus Spechtbacteria;	60	20	34	0	0	6	0
Bacteria;unclassified Bacteria;Bacteria candidate phyla;candidate division NC10;	4359	1678	1502	21	0	1158	0														cellular organisms;Bacteria;unclassified Bacteria;Bacteria candidate phyla;Patescibacteria group;Parcubacteria group;Candidatus Ryanbacteria;	211	87	86	3	0	35	0
Bacteria;PVC group;Chlamydiae;	4176	1571	1398	25	5	1175	2														cellular organisms;Bacteria;unclassified Bacteria;Bacteria candidate phyla;Patescibacteria group;Parcubacteria group;Candidatus Portnoybacteria;	351	146	129	2	0	74	0
Eukaryota;Opisthokonta;Fungi;Fungi incertae sedis;Mucoromycota;	4003	1576	1219	14	3	1191	0														cellular organisms;Bacteria;unclassified Bacteria;Bacteria candidate phyla;Patescibacteria group;Parcubacteria group;Candidatus Parcubacteria;	3819	1182	1664	9	0	964	0
Bacteria;FCB group;Bacteroidetes/Chlorobi group;Rhodothermaeota;	3946	1836	1274	15	0	821	0														cellular organisms;Bacteria;unclassified Bacteria;Bacteria candidate phyla;Patescibacteria group;Parcubacteria group;Candidatus Nomurabacteria;	547	241	176	4	0	126	0
Eukaryota;Alveolata;Apicomplexa;	3941	1623	1171	71	16	1057	3														cellular organisms;Bacteria;unclassified Bacteria;Bacteria candidate phyla;Patescibacteria group;Parcubacteria group;Candidatus Niyogibacteria;	129	46	50	1	0	32	0
Bacteria;Thermotogae;	3870	1556	1492	10	0	812	0														cellular organisms;Bacteria;unclassified Bacteria;Bacteria candidate phyla;Patescibacteria group;Parcubacteria group;Candidatus Nealsonbacteria;	425	198	137	2	0	88	0
Bacteria;Nitrospinae/Tectomicrobia group;Nitrospinae;	3864	1506	1404	14	0	940	0														cellular organisms;Bacteria;unclassified Bacteria;Bacteria candidate phyla;Patescibacteria group;Parcubacteria group;Candidatus Moranbacteria;	775	276	294	2	0	203	0
Bacteria;PVC group;Lentisphaerae;	3854	1561	1387	23	0	883	0														cellular organisms;Bacteria;unclassified Bacteria;Bacteria candidate phyla;Patescibacteria group;Parcubacteria group;Candidatus Magasanikbacteria;	1355	502	526	8	0	319	0
Bacteria;unclassified Bacteria;Bacteria candidate phyla;Patescibacteria group;Parcubacteria group;Candidatus Parcubacteria;	3819	1182	1664	9	0	964	0														cellular organisms;Bacteria;unclassified Bacteria;Bacteria candidate phyla;Patescibacteria group;Parcubacteria group;Candidatus Lloydbacteria;	253	95	95	1	0	62	0
Bacteria;FCB group;candidate division Zixibacteria;	3812	1475	1381	23	0	933	0														cellular organisms;Bacteria;unclassified Bacteria;Bacteria candidate phyla;Patescibacteria group;Parcubacteria group;Candidatus Liptonbacteria;	126	54	37	1	0	34	0
Bacteria;unclassified Bacteria;Bacteria candidate phyla;Candidatus Saccharibacteria;	3723	1784	635	9	2	1293	0														cellular organisms;Bacteria;unclassified Bacteria;Bacteria candidate phyla;Patescibacteria group;Parcubacteria group;Candidatus Kuenenbacteria;	246	87	98	0	0	61	0
Archaea;TACK group;Crenarchaeota;	3674	1636	1281	11	0	746	0														cellular organisms;Bacteria;unclassified Bacteria;Bacteria candidate phyla;Patescibacteria group;Parcubacteria group;Candidatus Komeilibacteria;	367	121	175	2	0	69	0
Bacteria;Synergistetes;	3452	1335	1246	8	1	862	0														cellular organisms;Bacteria;unclassified Bacteria;Bacteria candidate phyla;Patescibacteria group;Parcubacteria group;Candidatus Kerfeldbacteria;	527	171	257	2	0	97	0
Archaea;TACK group;Candidatus Bathyarchaeota;	3354	1437	1189	22	0	706	0														cellular organisms;Bacteria;unclassified Bacteria;Bacteria candidate phyla;Patescibacteria group;Parcubacteria group;Candidatus Kaiserbacteria;	1009	355	332	6	0	316	0
Bacteria;unclassified Bacteria;Bacteria candidate phyla;Candidatus Handelsmanbacteria;	3166	1112	1269	16	0	769	0														cellular organisms;Bacteria;unclassified Bacteria;Bacteria candidate phyla;Patescibacteria group;Parcubacteria group;Candidatus Jorgensenbacteria;	358	119	172	1	0	66	0
Bacteria;Terrabacteria group;Cyanobacteria/Melainabacteria group;Candidatus Melainabacteria;	3147	1337	1026	15	0	769	0														cellular organisms;Bacteria;unclassified Bacteria;Bacteria candidate phyla;Patescibacteria group;Parcubacteria group;Candidatus Jacksonbacteria;	9	4	2	0	0	3	0
Archaea;TACK group;Thaumarchaeota;	3134	1272	1045	5	0	812	0														cellular organisms;Bacteria;unclassified Bacteria;Bacteria candidate phyla;Patescibacteria group;Parcubacteria group;Candidatus Harrisonbacteria;	170	64	66	1	0	39	0
Bacteria;FCB group;Candidatus Marinimicrobia;	2835	1232	984	6	0	613	0														cellular organisms;Bacteria;unclassified Bacteria;Bacteria candidate phyla;Patescibacteria group;Parcubacteria group;Candidatus Giovannonibacteria;	201	92	66	1	0	42	0
Bacteria;Terrabacteria group;Abditibacteriota;	2800	1165	1169	7	0	459	0														cellular organisms;Bacteria;unclassified Bacteria;Bacteria candidate phyla;Patescibacteria group;Parcubacteria group;Candidatus Falkowbacteria;	867	319	364	3	0	181	0
Bacteria;unclassified Bacteria;Bacteria candidate phyla;Candidatus Dadabacteria;	2709	1154	902	14	0	639	0														cellular organisms;Bacteria;unclassified Bacteria;Bacteria candidate phyla;Patescibacteria group;Parcubacteria group;Candidatus Colwellbacteria;	93	48	26	1	0	18	0
Bacteria;FCB group;Candidatus Latescibacteria;	2605	970	1026	9	0	600	0														cellular organisms;Bacteria;unclassified Bacteria;Bacteria candidate phyla;Patescibacteria group;Parcubacteria group;Candidatus Campbellbacteria;	65	29	26	0	0	10	0
Bacteria;FCB group;Bacteroidetes/Chlorobi group;Balneolaeota;	2521	994	801	8	0	718	0														cellular organisms;Bacteria;unclassified Bacteria;Bacteria candidate phyla;Patescibacteria group;Parcubacteria group;Candidatus Buchananbacteria;	444	126	243	2	0	73	0
Bacteria;unclassified Bacteria;Bacteria candidate phyla;Candidatus Aminicenantes;	2441	962	941	12	1	525	0														cellular organisms;Bacteria;unclassified Bacteria;Bacteria candidate phyla;Patescibacteria group;Parcubacteria group;Candidatus Brennerbacteria;	2	1	1	0	0	0	0
Bacteria;unclassified Bacteria;Bacteria candidate phyla;Candidatus Bipolaricaulota;	2402	931	941	14	0	516	0														cellular organisms;Bacteria;unclassified Bacteria;Bacteria candidate phyla;Patescibacteria group;Parcubacteria group;Candidatus Azambacteria;	160	71	52	2	0	35	0
Bacteria;Aquificae;	2179	886	739	12	0	542	0														cellular organisms;Bacteria;unclassified Bacteria;Bacteria candidate phyla;Patescibacteria group;Parcubacteria group;Candidatus Andersenbacteria;	191	65	87	0	0	39	0
Bacteria;unclassified Bacteria;Bacteria candidate phyla;Candidatus Peregrinibacteria;	2020	865	728	2	1	424	0														cellular organisms;Bacteria;unclassified Bacteria;Bacteria candidate phyla;Patescibacteria group;Parcubacteria group;Candidatus Adlerbacteria;	206	60	98	0	0	48	0
Bacteria;Terrabacteria group;Tenericutes;	1959	749	706	11	0	493	0														cellular organisms;Bacteria;unclassified Bacteria;Bacteria candidate phyla;Patescibacteria group;Microgenomates group;Candidatus Woykebacteria;	431	152	170	2	0	107	0
Eukaryota;Stramenopiles;Bacillariophyta;	1815	704	626	9	0	476	0														cellular organisms;Bacteria;unclassified Bacteria;Bacteria candidate phyla;Patescibacteria group;Microgenomates group;Candidatus Woesebacteria;	1130	400	459	3	0	268	0
Bacteria;Fusobacteria;	1728	628	600	11	1	488	0														cellular organisms;Bacteria;unclassified Bacteria;Bacteria candidate phyla;Patescibacteria group;Microgenomates group;Candidatus Shapirobacteria;	411	177	139	1	0	94	0
Eukaryota;Opisthokonta;Fungi;Fungi incertae sedis;Chytridiomycota;	1593	629	508	4	1	450	1														cellular organisms;Bacteria;unclassified Bacteria;Bacteria candidate phyla;Patescibacteria group;Microgenomates group;Candidatus Roizmanbacteria;	1503	488	595	5	0	415	0
Bacteria;unclassified Bacteria;Bacteria candidate phyla;Patescibacteria group;Parcubacteria group;Candidatus Uhrbacteria;	1548	604	539	7	0	398	0														cellular organisms;Bacteria;unclassified Bacteria;Bacteria candidate phyla;Patescibacteria group;Microgenomates group;Candidatus Pacebacteria;	482	173	176	4	0	129	0
Bacteria;unclassified Bacteria;Bacteria candidate phyla;Patescibacteria group;Microgenomates group;Candidatus Roizmanbacteria;	1503	488	595	5	0	415	0														cellular organisms;Bacteria;unclassified Bacteria;Bacteria candidate phyla;Patescibacteria group;Microgenomates group;Candidatus Microgenomates;	379	158	123	2	0	96	0
Bacteria;FCB group;Candidatus Cloacimonetes;	1488	534	487	7	0	460	0														cellular organisms;Bacteria;unclassified Bacteria;Bacteria candidate phyla;Patescibacteria group;Microgenomates group;Candidatus Levybacteria;	809	378	272	1	0	158	0
Bacteria;Thermodesulfobacteria;	1467	591	510	4	0	362	0														cellular organisms;Bacteria;unclassified Bacteria;Bacteria candidate phyla;Patescibacteria group;Microgenomates group;Candidatus Gottesmanbacteria;	1306	499	481	7	0	319	0
Bacteria;unclassified Bacteria;Bacteria candidate phyla;candidate division WPS-2;	1429	591	466	7	1	364	0														cellular organisms;Bacteria;unclassified Bacteria;Bacteria candidate phyla;Patescibacteria group;Microgenomates group;Candidatus Daviesbacteria;	646	268	229	3	0	146	0
Bacteria;unclassified Bacteria;Bacteria candidate phyla;Patescibacteria group;Parcubacteria group;Candidatus Magasanikbacteria;	1355	502	526	8	0	319	0														cellular organisms;Bacteria;unclassified Bacteria;Bacteria candidate phyla;Patescibacteria group;Microgenomates group;Candidatus Curtissbacteria;	471	193	161	2	0	115	0
Bacteria;unclassified Bacteria;Bacteria candidate phyla;Patescibacteria group;Microgenomates group;Candidatus Gottesmanbacteria;	1306	499	481	7	0	319	0														cellular organisms;Bacteria;unclassified Bacteria;Bacteria candidate phyla;Patescibacteria group;Microgenomates group;Candidatus Collierbacteria;	207	81	71	1	0	54	0
Bacteria;PVC group;Candidatus Abyssubacteria;	1277	447	512	3	0	315	0														cellular organisms;Bacteria;unclassified Bacteria;Bacteria candidate phyla;Patescibacteria group;Microgenomates group;Candidatus Chisholmbacteria;	128	66	36	0	0	26	0
Bacteria;unclassified Bacteria;Bacteria candidate phyla;candidate division WWE3;	1212	429	488	5	0	290	0														cellular organisms;Bacteria;unclassified Bacteria;Bacteria candidate phyla;Patescibacteria group;Microgenomates group;Candidatus Cerribacteria;	59	16	36	0	1	6	0
Bacteria;unclassified Bacteria;Bacteria candidate phyla;Patescibacteria group;Microgenomates group;Candidatus Woesebacteria;	1130	400	459	3	0	268	0														cellular organisms;Bacteria;unclassified Bacteria;Bacteria candidate phyla;Patescibacteria group;Microgenomates group;Candidatus Blackburnbacteria;	146	80	36	0	0	30	0
Eukaryota;Opisthokonta;Fungi;Fungi incertae sedis;Zoopagomycota;	1095	479	330	4	0	282	0														cellular organisms;Bacteria;unclassified Bacteria;Bacteria candidate phyla;Patescibacteria group;Microgenomates group;Candidatus Beckwithbacteria;	301	68	113	1	0	119	0
Bacteria;unclassified Bacteria;Bacteria candidate phyla;Candidatus Atribacteria;	1039	365	423	5	0	246	0														cellular organisms;Bacteria;unclassified Bacteria;Bacteria candidate phyla;Patescibacteria group;Microgenomates group;Candidatus Amesbacteria;	570	248	220	1	0	101	0
Bacteria;unclassified Bacteria;Bacteria candidate phyla;Candidatus Sumerlaeota;	1032	331	393	3	0	305	0														cellular organisms;Bacteria;unclassified Bacteria;Bacteria candidate phyla;Patescibacteria group;Candidatus Gracilibacteria;	58	18	22	0	0	18	0
Bacteria;unclassified Bacteria;Bacteria candidate phyla;Candidatus Aerophobetes;	1031	390	419	4	0	218	0														cellular organisms;Bacteria;unclassified Bacteria;Bacteria candidate phyla;Candidatus Wirthbacteria;	132	43	47	0	0	42	0
Archaea;Asgard group;Candidatus Thorarchaeota;	1031	379	457	1	0	194	0														cellular organisms;Bacteria;unclassified Bacteria;Bacteria candidate phyla;Candidatus Wallbacteria;	276	125	82	0	0	69	0
Bacteria;unclassified Bacteria;Bacteria candidate phyla;Patescibacteria group;Parcubacteria group;Candidatus Kaiserbacteria;	1009	355	332	6	0	316	0														cellular organisms;Bacteria;unclassified Bacteria;Bacteria candidate phyla;Candidatus Sumerlaeota;	1032	331	393	3	0	305	0
Bacteria;unclassified Bacteria;Bacteria candidate phyla;Candidatus Riflebacteria;	950	390	290	6	0	264	0														cellular organisms;Bacteria;unclassified Bacteria;Bacteria candidate phyla;Candidatus Schekmanbacteria;	606	226	252	0	0	128	0
Bacteria;unclassified Bacteria;Bacteria candidate phyla;Candidatus Fraserbacteria;	868	310	301	8	0	249	0														cellular organisms;Bacteria;unclassified Bacteria;Bacteria candidate phyla;Candidatus Saccharibacteria;	3723	1784	635	9	2	1293	0
Bacteria;unclassified Bacteria;Bacteria candidate phyla;Patescibacteria group;Parcubacteria group;Candidatus Falkowbacteria;	867	319	364	3	0	181	0														cellular organisms;Bacteria;unclassified Bacteria;Bacteria candidate phyla;Candidatus Rokubacteria;	37440	16049	12514	143	2	8732	0
Bacteria;FCB group;Fibrobacteres;	823	317	290	5	0	211	0														cellular organisms;Bacteria;unclassified Bacteria;Bacteria candidate phyla;Candidatus Riflebacteria;	950	390	290	6	0	264	0
Archaea;Asgard group;Candidatus Lokiarchaeota;	814	284	318	3	0	209	0														cellular organisms;Bacteria;unclassified Bacteria;Bacteria candidate phyla;Candidatus Raymondbacteria;	347	103	161	1	0	82	0
Bacteria;unclassified Bacteria;Bacteria candidate phyla;Patescibacteria group;Microgenomates group;Candidatus Levybacteria;	809	378	272	1	0	158	0														cellular organisms;Bacteria;unclassified Bacteria;Bacteria candidate phyla;Candidatus Poribacteria;	6943	2488	2695	22	0	1738	0
Bacteria;unclassified Bacteria;Bacteria candidate phyla;Candidatus Eisenbacteria;	786	315	304	3	0	164	0														cellular organisms;Bacteria;unclassified Bacteria;Bacteria candidate phyla;Candidatus Peregrinibacteria;	2020	865	728	2	1	424	0
Archaea;Asgard group;Candidatus Heimdallarchaeota;	783	269	318	5	0	191	0														cellular organisms;Bacteria;unclassified Bacteria;Bacteria candidate phyla;Candidatus Lindowbacteria;	429	182	142	1	0	104	0
Bacteria;unclassified Bacteria;Bacteria candidate phyla;Patescibacteria group;Parcubacteria group;Candidatus Moranbacteria;	775	276	294	2	0	203	0														cellular organisms;Bacteria;unclassified Bacteria;Bacteria candidate phyla;Candidatus Hydrothermae;	236	98	89	1	0	48	0
Bacteria;unclassified Bacteria;Bacteria candidate phyla;candidate division WOR-3;	759	220	345	2	0	192	0														cellular organisms;Bacteria;unclassified Bacteria;Bacteria candidate phyla;Candidatus Handelsmanbacteria;	3166	1112	1269	16	0	769	0
Eukaryota;Alveolata;Chromerida;	747	288	216	2	0	241	0														cellular organisms;Bacteria;unclassified Bacteria;Bacteria candidate phyla;Candidatus Goldbacteria;	153	56	62	0	0	35	0
Bacteria;Deferribacteres;	740	294	261	1	0	184	0														cellular organisms;Bacteria;unclassified Bacteria;Bacteria candidate phyla;Candidatus Glassbacteria;	443	153	174	2	0	114	0
Bacteria;Terrabacteria group;Cyanobacteria/Melainabacteria group;Candidatus Margulisbacteria;	708	284	230	4	0	190	0														cellular organisms;Bacteria;unclassified Bacteria;Bacteria candidate phyla;Candidatus Fraserbacteria;	868	310	301	8	0	249	0
Bacteria;FCB group;Bacteroidetes/Chlorobi group;Candidatus Kapabacteria;	698	262	262	0	0	174	0														cellular organisms;Bacteria;unclassified Bacteria;Bacteria candidate phyla;Candidatus Fischerbacteria;	110	54	30	0	0	26	0
Eukaryota;Opisthokonta;Fungi;Fungi incertae sedis;Blastocladiomycota;	697	302	225	3	0	167	0														cellular organisms;Bacteria;unclassified Bacteria;Bacteria candidate phyla;Candidatus Firestonebacteria;	180	79	75	0	0	26	0
Bacteria;FCB group;Candidatus Hydrogenedentes;	662	300	219	2	0	141	0														cellular organisms;Bacteria;unclassified Bacteria;Bacteria candidate phyla;Candidatus Eisenbacteria;	786	315	304	3	0	164	0
Bacteria;unclassified Bacteria;Bacteria candidate phyla;Patescibacteria group;Parcubacteria group;Candidatus Yanofskybacteria;	662	251	231	1	0	179	0														cellular organisms;Bacteria;unclassified Bacteria;Bacteria candidate phyla;Candidatus Edwardsbacteria;	213	103	62	0	0	48	0
Bacteria;unclassified Bacteria;Bacteria candidate phyla;Patescibacteria group;Microgenomates group;Candidatus Daviesbacteria;	646	268	229	3	0	146	0														cellular organisms;Bacteria;unclassified Bacteria;Bacteria candidate phyla;Candidatus Doudnabacteria;	609	292	163	2	0	152	0
Archaea;DPANN group;Candidatus Woesearchaeota;	613	215	242	6	0	150	0														cellular organisms;Bacteria;unclassified Bacteria;Bacteria candidate phyla;Candidatus Desantisbacteria;	493	197	176	1	0	119	0
Bacteria;unclassified Bacteria;Bacteria candidate phyla;Candidatus Doudnabacteria;	609	292	163	2	0	152	0														cellular organisms;Bacteria;unclassified Bacteria;Bacteria candidate phyla;Candidatus Delongbacteria;	13	3	3	1	0	6	0
Bacteria;unclassified Bacteria;Bacteria candidate phyla;Candidatus Schekmanbacteria;	606	226	252	0	0	128	0														cellular organisms;Bacteria;unclassified Bacteria;Bacteria candidate phyla;Candidatus Dadabacteria;	2709	1154	902	14	0	639	0
Bacteria;unclassified Bacteria;Bacteria candidate phyla;Patescibacteria group;Microgenomates group;Candidatus Amesbacteria;	570	248	220	1	0	101	0														cellular organisms;Bacteria;unclassified Bacteria;Bacteria candidate phyla;Candidatus Coatesbacteria;	409	158	175	2	0	74	0
Bacteria;Caldiserica/Cryosericota group;Candidatus Cryosericota;	547	189	255	2	0	101	0														cellular organisms;Bacteria;unclassified Bacteria;Bacteria candidate phyla;Candidatus Bipolaricaulota;	2402	931	941	14	0	516	0
Bacteria;unclassified Bacteria;Bacteria candidate phyla;Patescibacteria group;Parcubacteria group;Candidatus Nomurabacteria;	547	241	176	4	0	126	0														cellular organisms;Bacteria;unclassified Bacteria;Bacteria candidate phyla;Candidatus Berkelbacteria;	436	174	185	1	0	76	0
Archaea;TACK group;Candidatus Korarchaeota;	536	222	178	2	0	134	0														cellular organisms;Bacteria;unclassified Bacteria;Bacteria candidate phyla;Candidatus Atribacteria;	1039	365	423	5	0	246	0
Bacteria;Chrysiogenetes;	529	244	184	3	0	98	0														cellular organisms;Bacteria;unclassified Bacteria;Bacteria candidate phyla;Candidatus Aminicenantes;	2441	962	941	12	1	525	0
Bacteria;unclassified Bacteria;Bacteria candidate phyla;Patescibacteria group;Parcubacteria group;Candidatus Kerfeldbacteria;	527	171	257	2	0	97	0														cellular organisms;Bacteria;unclassified Bacteria;Bacteria candidate phyla;Candidatus Aerophobetes;	1031	390	419	4	0	218	0
Eukaryota;Alveolata;Ciliophora;	522	234	174	0	0	114	0														cellular organisms;Bacteria;unclassified Bacteria;Bacteria candidate phyla;Candidatus Abawacabacteria;	63	30	14	0	0	19	0
Bacteria;PVC group;Kiritimatiellaeota;	522	226	176	2	0	118	0														cellular organisms;Bacteria;unclassified Bacteria;Bacteria candidate phyla;candidate division WWE3;	1212	429	488	5	0	290	0
Bacteria;FCB group;Candidatus Fermentibacteria;	521	215	155	0	0	151	0														cellular organisms;Bacteria;unclassified Bacteria;Bacteria candidate phyla;candidate division WPS-2;	1429	591	466	7	1	364	0
Bacteria;unclassified Bacteria;Bacteria candidate phyla;Candidatus Desantisbacteria;	493	197	176	1	0	119	0														cellular organisms;Bacteria;unclassified Bacteria;Bacteria candidate phyla;candidate division WOR-3;	759	220	345	2	0	192	0
Bacteria;unclassified Bacteria;Bacteria candidate phyla;Patescibacteria group;Microgenomates group;Candidatus Pacebacteria;	482	173	176	4	0	129	0														cellular organisms;Bacteria;unclassified Bacteria;Bacteria candidate phyla;candidate division NC10;	4359	1678	1502	21	0	1158	0
Bacteria;unclassified Bacteria;Bacteria candidate phyla;Patescibacteria group;Microgenomates group;Candidatus Curtissbacteria;	471	193	161	2	0	115	0														cellular organisms;Bacteria;unclassified Bacteria;Bacteria candidate phyla;candidate division KD3-62;	190	86	74	4	0	26	0
Bacteria;FCB group;Candidatus Kryptonia;	457	191	157	2	0	107	0														cellular organisms;Bacteria;unclassified Bacteria;Bacteria candidate phyla;candidate division CPR3;	170	65	56	1	0	48	0
Bacteria;unclassified Bacteria;Bacteria candidate phyla;Patescibacteria group;Parcubacteria group;Candidatus Buchananbacteria;	444	126	243	2	0	73	0														cellular organisms;Bacteria;unclassified Bacteria;Bacteria candidate phyla;candidate division CPR2;	288	91	141	1	0	55	0
Bacteria;unclassified Bacteria;Bacteria candidate phyla;Candidatus Glassbacteria;	443	153	174	2	0	114	0														cellular organisms;Bacteria;unclassified Bacteria;Bacteria candidate phyla;candidate division CPR1;	81	26	35	2	0	18	0
Bacteria;unclassified Bacteria;Bacteria candidate phyla;Candidatus Berkelbacteria;	436	174	185	1	0	76	0														cellular organisms;Bacteria;unclassified Bacteria;Bacteria candidate phyla;candidate division AD3;	10105	4566	3244	57	0	2238	0
Bacteria;unclassified Bacteria;Bacteria candidate phyla;Patescibacteria group;Microgenomates group;Candidatus Woykebacteria;	431	152	170	2	0	107	0														cellular organisms;Bacteria;Thermotogae;	3870	1556	1492	10	0	812	0
Bacteria;unclassified Bacteria;Bacteria candidate phyla;Candidatus Lindowbacteria;	429	182	142	1	0	104	0														cellular organisms;Bacteria;Thermodesulfobacteria;	1467	591	510	4	0	362	0
Bacteria;unclassified Bacteria;Bacteria candidate phyla;Patescibacteria group;Parcubacteria group;Candidatus Nealsonbacteria;	425	198	137	2	0	88	0														cellular organisms;Bacteria;Terrabacteria group;Tenericutes;	1959	749	706	11	0	493	0
Bacteria;unclassified Bacteria;Bacteria candidate phyla;Patescibacteria group;Microgenomates group;Candidatus Shapirobacteria;	411	177	139	1	0	94	0														cellular organisms;Bacteria;Terrabacteria group;Firmicutes;	347067	137025	122620	1701	77	85619	25
Bacteria;unclassified Bacteria;Bacteria candidate phyla;Candidatus Coatesbacteria;	409	158	175	2	0	74	0														cellular organisms;Bacteria;Terrabacteria group;Deinococcus-Thermus;	363666	58458	61506	404	6	243292	0
Archaea;DPANN group;Candidatus Aenigmarchaeota;	389	134	149	1	0	105	0														cellular organisms;Bacteria;Terrabacteria group;Cyanobacteria/Melainabacteria group;Cyanobacteria;	7320572	2591481	2326670	6634	114	2395651	22
Bacteria;unclassified Bacteria;Bacteria candidate phyla;Patescibacteria group;Microgenomates group;Candidatus Microgenomates;	379	158	123	2	0	96	0														cellular organisms;Bacteria;Terrabacteria group;Cyanobacteria/Melainabacteria group;Candidatus Melainabacteria;	3147	1337	1026	15	0	769	0
Bacteria;unclassified Bacteria;Bacteria candidate phyla;Patescibacteria group;Parcubacteria group;Candidatus Komeilibacteria;	367	121	175	2	0	69	0														cellular organisms;Bacteria;Terrabacteria group;Cyanobacteria/Melainabacteria group;Candidatus Margulisbacteria;	708	284	230	4	0	190	0
Bacteria;unclassified Bacteria;Bacteria candidate phyla;Patescibacteria group;Parcubacteria group;Candidatus Jorgensenbacteria;	358	119	172	1	0	66	0														cellular organisms;Bacteria;Terrabacteria group;Chloroflexi;	970112	289071	471016	4493	27	205489	16
Bacteria;Caldiserica/Cryosericota group;Caldiserica;	356	138	128	2	0	88	0														cellular organisms;Bacteria;Terrabacteria group;Armatimonadetes;	19128	7351	7499	70	0	4208	0
Bacteria;unclassified Bacteria;Bacteria candidate phyla;Patescibacteria group;Parcubacteria group;Candidatus Portnoybacteria;	351	146	129	2	0	74	0														cellular organisms;Bacteria;Terrabacteria group;Actinobacteria;	4655693	1902925	1513340	20899	255	1218173	101
Bacteria;unclassified Bacteria;Bacteria candidate phyla;Candidatus Raymondbacteria;	347	103	161	1	0	82	0														cellular organisms;Bacteria;Terrabacteria group;Abditibacteriota;	2800	1165	1169	7	0	459	0
Archaea;DPANN group;Candidatus Micrarchaeota;	346	132	151	1	0	62	0														cellular organisms;Bacteria;Synergistetes;	3452	1335	1246	8	1	862	0
Bacteria;unclassified Bacteria;Bacteria candidate phyla;Patescibacteria group;Parcubacteria group;Candidatus Sungbacteria;	341	130	144	1	0	66	0														cellular organisms;Bacteria;Spirochaetes;	14710	5909	5313	57	0	3431	0
Eukaryota;Cryptophyta;	321	128	114	1	0	78	0														cellular organisms;Bacteria;PVC group;Verrucomicrobia;	48891	19659	16405	147	0	12680	0
Bacteria;unclassified Bacteria;Bacteria candidate phyla;Patescibacteria group;Microgenomates group;Candidatus Beckwithbacteria;	301	68	113	1	0	119	0														cellular organisms;Bacteria;PVC group;Planctomycetes;	73117	32241	23475	219	3	17179	0
Bacteria;unclassified Bacteria;Bacteria candidate phyla;candidate division CPR2;	288	91	141	1	0	55	0														cellular organisms;Bacteria;PVC group;Lentisphaerae;	3854	1561	1387	23	0	883	0
Bacteria;unclassified Bacteria;Bacteria candidate phyla;Candidatus Wallbacteria;	276	125	82	0	0	69	0														cellular organisms;Bacteria;PVC group;Kiritimatiellaeota;	522	226	176	2	0	118	0
Archaea;TACK group;Candidatus Marsarchaeota;	269	147	74	2	0	46	0														cellular organisms;Bacteria;PVC group;Chlamydiae;	4176	1571	1398	25	5	1175	2
Bacteria;unclassified Bacteria;Bacteria candidate phyla;Patescibacteria group;Parcubacteria group;Candidatus Zambryskibacteria;	255	95	90	2	0	68	0														cellular organisms;Bacteria;PVC group;Candidatus Omnitrophica;	6357	2504	2324	27	0	1501	1
Bacteria;unclassified Bacteria;Bacteria candidate phyla;Patescibacteria group;Parcubacteria group;Candidatus Lloydbacteria;	253	95	95	1	0	62	0														cellular organisms;Bacteria;PVC group;Candidatus Aureabacteria;	131	61	47	0	0	23	0
Bacteria;unclassified Bacteria;Bacteria candidate phyla;Patescibacteria group;Parcubacteria group;Candidatus Kuenenbacteria;	246	87	98	0	0	61	0														cellular organisms;Bacteria;PVC group;Candidatus Abyssubacteria;	1277	447	512	3	0	315	0
Bacteria;Dictyoglomi;	244	83	96	1	0	64	0														cellular organisms;Bacteria;Proteobacteria;	3542152	1196112	665138	5584	539	1674538	241
Bacteria;unclassified Bacteria;Bacteria candidate phyla;Patescibacteria group;Parcubacteria group;Candidatus Taylorbacteria;	238	134	68	0	0	36	0														cellular organisms;Bacteria;Nitrospirae;	24457	9597	8698	86	0	6076	0
Bacteria;unclassified Bacteria;Bacteria candidate phyla;Candidatus Hydrothermae;	236	98	89	1	0	48	0														cellular organisms;Bacteria;Nitrospinae/Tectomicrobia group;Nitrospinae;	3864	1506	1404	14	0	940	0
Bacteria;unclassified Bacteria;Bacteria candidate phyla;Candidatus Edwardsbacteria;	213	103	62	0	0	48	0														cellular organisms;Bacteria;Nitrospinae/Tectomicrobia group;Candidatus Tectomicrobia;	10109	3447	3983	33	0	2646	0
Bacteria;unclassified Bacteria;Bacteria candidate phyla;Patescibacteria group;Parcubacteria group;Candidatus Ryanbacteria;	211	87	86	3	0	35	0														cellular organisms;Bacteria;Fusobacteria;	1728	628	600	11	1	488	0
;Bacteria;unclassified Bacteria;Bacteria candidate phyla;Patescibacteria group;Parcubacteria group;Candidatus Terrybacteria;	208	90	70	4	0	44	0														cellular organisms;Bacteria;FCB group;Gemmatimonadetes;	116535	50572	31175	218	5	34562	3
Bacteria;unclassified Bacteria;Bacteria candidate phyla;Patescibacteria group;Microgenomates group;Candidatus Collierbacteria;	207	81	71	1	0	54	0														cellular organisms;Bacteria;FCB group;Fibrobacteres;	823	317	290	5	0	211	0
Bacteria;unclassified Bacteria;Bacteria candidate phyla;Patescibacteria group;Parcubacteria group;Candidatus Adlerbacteria;	206	60	98	0	0	48	0														cellular organisms;Bacteria;FCB group;Candidatus Marinimicrobia;	2835	1232	984	6	0	613	0
Bacteria;unclassified Bacteria;Bacteria candidate phyla;Patescibacteria group;Parcubacteria group;Candidatus Giovannonibacteria;	201	92	66	1	0	42	0														cellular organisms;Bacteria;FCB group;Candidatus Latescibacteria;	2605	970	1026	9	0	600	0
Archaea;TACK group;Candidatus Verstraetearchaeota;	193	64	65	2	0	62	0														cellular organisms;Bacteria;FCB group;Candidatus Kryptonia;	457	191	157	2	0	107	0
Bacteria;unclassified Bacteria;Bacteria candidate phyla;Patescibacteria group;Parcubacteria group;Candidatus Andersenbacteria;	191	65	87	0	0	39	0														cellular organisms;Bacteria;FCB group;Candidatus Hydrogenedentes;	662	300	219	2	0	141	0
Bacteria;unclassified Bacteria;Bacteria candidate phyla;candidate division KD3-62;	190	86	74	4	0	26	0														cellular organisms;Bacteria;FCB group;Candidatus Fermentibacteria;	521	215	155	0	0	151	0
Bacteria;Coprothermobacterota;	181	74	77	1	0	29	0														cellular organisms;Bacteria;FCB group;Candidatus Cloacimonetes;	1488	534	487	7	0	460	0
Bacteria;unclassified Bacteria;Bacteria candidate phyla;Candidatus Firestonebacteria;	180	79	75	0	0	26	0														cellular organisms;Bacteria;FCB group;candidate division Zixibacteria;	3812	1475	1381	23	0	933	0
Bacteria;unclassified Bacteria;Bacteria candidate phyla;Patescibacteria group;Parcubacteria group;Candidatus Wolfebacteria;	180	66	72	0	0	42	0														cellular organisms;Bacteria;FCB group;Bacteroidetes/Chlorobi group;Rhodothermaeota;	3946	1836	1274	15	0	821	0
Bacteria;unclassified Bacteria;Bacteria candidate phyla;Patescibacteria group;Parcubacteria group;Candidatus Staskawiczbacteria;	172	61	84	2	0	25	0														cellular organisms;Bacteria;FCB group;Bacteroidetes/Chlorobi group;Ignavibacteriae;	5848	2384	2036	26	0	1402	0
Bacteria;unclassified Bacteria;Bacteria candidate phyla;Patescibacteria group;Parcubacteria group;Candidatus Harrisonbacteria;	170	64	66	1	0	39	0														cellular organisms;Bacteria;FCB group;Bacteroidetes/Chlorobi group;Chlorobi;	4923	1960	1752	6	0	1205	0
Bacteria;unclassified Bacteria;Bacteria candidate phyla;candidate division CPR3;	170	65	56	1	0	48	0														cellular organisms;Bacteria;FCB group;Bacteroidetes/Chlorobi group;Candidatus Kapabacteria;	698	262	262	0	0	174	0
Bacteria;unclassified Bacteria;Bacteria candidate phyla;Patescibacteria group;Parcubacteria group;Candidatus Vogelbacteria;	161	57	55	0	0	49	0														cellular organisms;Bacteria;FCB group;Bacteroidetes/Chlorobi group;Balneolaeota;	2521	994	801	8	0	718	0
Bacteria;unclassified Bacteria;Bacteria candidate phyla;Patescibacteria group;Parcubacteria group;Candidatus Azambacteria;	160	71	52	2	0	35	0														cellular organisms;Bacteria;FCB group;Bacteroidetes/Chlorobi group;Bacteroidetes;	362872	132466	91638	664	22	138075	7
Eukaryota;Opisthokonta;Fungi;Fungi incertae sedis;Microsporidia;	159	64	44	0	0	51	0														cellular organisms;Bacteria;Elusimicrobia;	5063	1994	1881	15	0	1173	0
Bacteria;unclassified Bacteria;Bacteria candidate phyla;Candidatus Goldbacteria;	153	56	62	0	0	35	0														cellular organisms;Bacteria;Dictyoglomi;	244	83	96	1	0	64	0
Bacteria;unclassified Bacteria;Bacteria candidate phyla;Patescibacteria group;Microgenomates group;Candidatus Blackburnbacteria;	146	80	36	0	0	30	0														cellular organisms;Bacteria;Deferribacteres;	740	294	261	1	0	184	0
Bacteria;unclassified Bacteria;Bacteria candidate phyla;Candidatus Wirthbacteria;	132	43	47	0	0	42	0														cellular organisms;Bacteria;Coprothermobacterota;	181	74	77	1	0	29	0
Eukaryota;Alveolata;Perkinsozoa;	132	58	34	0	0	40	0														cellular organisms;Bacteria;Chrysiogenetes;	529	244	184	3	0	98	0
Bacteria;PVC group;Candidatus Aureabacteria;	131	61	47	0	0	23	0														cellular organisms;Bacteria;Calditrichaeota;	5860	2145	2187	23	0	1505	0
Bacteria;unclassified Bacteria;Bacteria candidate phyla;Patescibacteria group;Parcubacteria group;Candidatus Niyogibacteria;	129	46	50	1	0	32	0														cellular organisms;Bacteria;Caldiserica/Cryosericota group;Candidatus Cryosericota;	547	189	255	2	0	101	0
Bacteria;unclassified Bacteria;Bacteria candidate phyla;Patescibacteria group;Microgenomates group;Candidatus Chisholmbacteria;	128	66	36	0	0	26	0														cellular organisms;Bacteria;Caldiserica/Cryosericota group;Caldiserica;	356	138	128	2	0	88	0
Bacteria;unclassified Bacteria;Bacteria candidate phyla;Patescibacteria group;Parcubacteria group;Candidatus Wildermuthbacteria;	128	58	37	1	0	32	0														cellular organisms;Bacteria;Aquificae;	2179	886	739	12	0	542	0
Bacteria;unclassified Bacteria;Bacteria candidate phyla;Patescibacteria group;Parcubacteria group;Candidatus Yonathbacteria;	127	37	53	0	0	37	0														cellular organisms;Bacteria;Acidobacteria;	167775	65280	58674	615	6	43199	1
Bacteria;unclassified Bacteria;Bacteria candidate phyla;Patescibacteria group;Parcubacteria group;Candidatus Liptonbacteria;	126	54	37	1	0	34	0															18239353	6582742	5479090	42635	1069	6133398	419
Bacteria;unclassified Bacteria;Bacteria candidate phyla;Candidatus Fischerbacteria;	110	54	30	0	0	26	0					T2	T6	T10
Eukaryota;Euglenozoa;Euglenoida;Spirocuta;Euglenida;	101	38	35	0	0	28	0				Viruses	1641	1305	1718
Bacteria;unclassified Bacteria;Bacteria candidate phyla;Patescibacteria group;Parcubacteria group;Candidatus Colwellbacteria;	93	48	26	1	0	18	0				un classified	3319308	2964951	2518937
Bacteria;unclassified Bacteria;Bacteria candidate phyla;candidate division CPR1;	81	26	35	2	0	18	0				can not be assigned	246078	280827	184516
Bacteria;unclassified Bacteria;Bacteria candidate phyla;Patescibacteria group;Parcubacteria group;Candidatus Campbellbacteria;	65	29	26	0	0	10	0				Bacteria	6582742	5479090	6133398
Bacteria;unclassified Bacteria;Bacteria candidate phyla;Candidatus Abawacabacteria;	63	30	14	0	0	19	0				Eukaryota	65051	31765	27851
Archaea;DPANN group;Nanoarchaeota;	61	32	18	1	0	10	0				Archea	30115	25587	17007
Bacteria;unclassified Bacteria;Bacteria candidate phyla;Patescibacteria group;Parcubacteria group;Candidatus Spechtbacteria;	60	20	34	0	0	6	0
Archaea;DPANN group;Candidatus Diapherotrites;	59	25	28	0	0	6	0
Bacteria;unclassified Bacteria;Bacteria candidate phyla;Patescibacteria group;Microgenomates group;Candidatus Cerribacteria;	59	16	36	0	1	6	0
Bacteria;unclassified Bacteria;Bacteria candidate phyla;Patescibacteria group;Candidatus Gracilibacteria;	58	18	22	0	0	18	0
Eukaryota;Opisthokonta;Fungi;Fungi incertae sedis;Cryptomycota;	56	25	17	1	0	13	0
Archaea;DPANN group;Candidatus Parvarchaeota;	31	23	3	0	0	5	0
Bacteria;unclassified Bacteria;Bacteria candidate phyla;Patescibacteria group;Parcubacteria group;Candidatus Tagabacteria;	28	10	6	0	0	12	0
Archaea;Asgard group;Candidatus Odinarchaeota;	27	9	11	0	0	7	0
Bacteria;unclassified Bacteria;Bacteria candidate phyla;Candidatus Delongbacteria;	13	3	3	1	0	6	0
Archaea;TACK group;Candidatus Nezhaarchaeota;	10	4	3	0	0	3	0
Bacteria;unclassified Bacteria;Bacteria candidate phyla;Patescibacteria group;Parcubacteria group;Candidatus Jacksonbacteria;	9	4	2	0	0	3	0															18312321	6612857	5504677	42887	1073	6150405	422
Bacteria;unclassified Bacteria;Bacteria candidate phyla;Patescibacteria group;Parcubacteria group;Candidatus Veblenbacteria;	5	1	2	0	0	2	0
Bacteria;unclassified Bacteria;Bacteria candidate phyla;Patescibacteria group;Parcubacteria group;Candidatus Brennerbacteria;	2	1	1	0	0	0	0
Viruses	4692	1641	1305	24	3	1718	1
	27991980	10244935	8783525	77164	2035	8883427	894	55983960													cellular organisms;Eukaryota;Viridiplantae;Chlorophyta;	12340	4797	3972	35	0	3536	0
																					cellular organisms;Eukaryota;Stramenopiles;Bacillariophyta;	1815	704	626	9	0	476	0
																					cellular organisms;Eukaryota;Rhodophyta;	5448	2109	1698	19	0	1621	1
																					cellular organisms;Eukaryota;Opisthokonta;Fungi;Fungi incertae sedis;Zoopagomycota;	1095	479	330	4	0	282	0
																					cellular organisms;Eukaryota;Opisthokonta;Fungi;Fungi incertae sedis;Mucoromycota;	4003	1576	1219	14	3	1191	0
																					cellular organisms;Eukaryota;Opisthokonta;Fungi;Fungi incertae sedis;Microsporidia;	159	64	44	0	0	51	0
																					cellular organisms;Eukaryota;Opisthokonta;Fungi;Fungi incertae sedis;Cryptomycota;	56	25	17	1	0	13	0
																					cellular organisms;Eukaryota;Opisthokonta;Fungi;Fungi incertae sedis;Chytridiomycota;	1593	629	508	4	1	450	1
																					cellular organisms;Eukaryota;Opisthokonta;Fungi;Fungi incertae sedis;Blastocladiomycota;	697	302	225	3	0	167	0
																					cellular organisms;Eukaryota;Opisthokonta;Fungi;Dikarya;Basidiomycota;	23875	9670	7497	115	12	6577	4
																					cellular organisms;Eukaryota;Opisthokonta;Fungi;Dikarya;Ascomycota;	68309	42327	13885	159	7	11929	2
																					cellular organisms;Eukaryota;Euglenozoa;Euglenoida;Spirocuta;Euglenida;	101	38	35	0	0	28	0
																					cellular organisms;Eukaryota;Cryptophyta;	321	128	114	1	0	78	0
																					cellular organisms;Eukaryota;Alveolata;Perkinsozoa;	132	58	34	0	0	40	0
																					cellular organisms;Eukaryota;Alveolata;Ciliophora;	522	234	174	0	0	114	0
																					cellular organisms;Eukaryota;Alveolata;Chromerida;	747	288	216	2	0	241	0
																					cellular organisms;Eukaryota;Alveolata;Apicomplexa;	3941	1623	1171	71	16	1057	3
																						125154	65051	31765	437	39	27851	11
																					cellular organisms;Archaea;TACK group;Thaumarchaeota;	3134	1272	1045	5	0	812	0
																					cellular organisms;Archaea;TACK group;Crenarchaeota;	3674	1636	1281	11	0	746	0
																					cellular organisms;Archaea;TACK group;Candidatus Verstraetearchaeota;	193	64	65	2	0	62	0
																					cellular organisms;Archaea;TACK group;Candidatus Nezhaarchaeota;	10	4	3	0	0	3	0
																					cellular organisms;Archaea;TACK group;Candidatus Marsarchaeota;	269	147	74	2	0	46	0
																					cellular organisms;Archaea;TACK group;Candidatus Korarchaeota;	536	222	178	2	0	134	0
																					cellular organisms;Archaea;TACK group;Candidatus Bathyarchaeota;	3354	1437	1189	22	0	706	0
																					cellular organisms;Archaea;Euryarchaeota;	57644	23831	20057	190	4	13559	3
																					cellular organisms;Archaea;DPANN group;Nanoarchaeota;	61	32	18	1	0	10	0
																					cellular organisms;Archaea;DPANN group;Candidatus Woesearchaeota;	613	215	242	6	0	150	0
																					cellular organisms;Archaea;DPANN group;Candidatus Parvarchaeota;	31	23	3	0	0	5	0
																					cellular organisms;Archaea;DPANN group;Candidatus Micrarchaeota;	346	132	151	1	0	62	0
																					cellular organisms;Archaea;DPANN group;Candidatus Diapherotrites;	59	25	28	0	0	6	0
																					cellular organisms;Archaea;DPANN group;Candidatus Aenigmarchaeota;	389	134	149	1	0	105	0
																					cellular organisms;Archaea;Asgard group;Candidatus Thorarchaeota;	1031	379	457	1	0	194	0
																					cellular organisms;Archaea;Asgard group;Candidatus Odinarchaeota;	27	9	11	0	0	7	0
																					cellular organisms;Archaea;Asgard group;Candidatus Lokiarchaeota;	814	284	318	3	0	209	0
																					cellular organisms;Archaea;Asgard group;Candidatus Heimdallarchaeota;	783	269	318	5	0	191	0
																						72968	30115	25587	252	4	17007	3
