# Supplementary material for: The Biology, Microclimate, and Geology of a Distinctive Ecosystem Within the Sandstone of Hyper‐Arid Timna Valley, Israel
Source: Environ Microbiol Rep. 2025 Sep 15;17(5):e70188. doi: 10.1111/1758-2229.70188 (PMC12434837; doi:10.1111/1758-2229.70188)
Supplement: Supplementary file 7 — Table S7: emi470188‐sup‐0007‐TableS7. [file EMI4-17-e70188-s010.xlsx]

## Sheet: Sheet1
Genomic bins	T6	T10	T2	completeness	contamination	GC	N50	size	GTDB classification
bin.1	0.389586	11.6126	0.17372	84.65	2.26	0.675	6383	3055990	d__Bacteria;p__Pseudomonadota;c__Alphaproteobacteria;o__Sphingomonadales;f__Sphingomonadaceae;g__Allosphingosinicella;s__
bin.10	0.022751	0.119423	15.3197	82.53	0.777	0.46	6071	5395405	d__Bacteria;p__Cyanobacteriota;c__Cyanobacteriia;o__Cyanobacteriales;f__Chroococcidiopsidaceae;g__;s__
bin.11	83.4725	6.85804	3.61941	93.48	1.555	0.481	28503	6031818	d__Bacteria;p__Cyanobacteriota;c__Cyanobacteriia;o__Cyanobacteriales;f__Chroococcidiopsidaceae;g__;s__
bin.12	0.868811	2.4933	14.2753	90.29	3.888	0.455	10620	5312269	d__Bacteria;p__Cyanobacteriota;c__Cyanobacteriia;o__Cyanobacteriales;f__Chroococcidiopsidaceae;g__Chroococcidiopsis;s__
bin.13	11.5903	15.3365	0.903772	60.78	1.282	0.746	4375	3026215	d__Bacteria;p__Actinomycetota;c__Thermoleophilia;o__Solirubrobacterales;f__Solirubrobacteraceae;g__JALYMR01;s__
bin.14	27.0461	11.0444	63.8131	89.14	0.227	0.587	8232	5217502	d__Bacteria;p__Chloroflexota;c__Chloroflexia;o__Chloroflexales;f__Kallotenuaceae;g__;s__
bin.15	0.066391	11.5827	0.421462	61.73	2.056	0.692	3451	2848082	d__Bacteria;p__Pseudomonadota;c__Alphaproteobacteria;o__Rhizobiales;f__UBA4765;g__;s__
bin.16	0.65741	26.3457	0.800848	63.87	0.284	0.745	4416	2995946	d__Bacteria;p__Actinomycetota;c__Thermoleophilia;o__Solirubrobacterales;f__Solirubrobacteraceae;g__JALYMR01;s__
bin.17	100.714	115.207	138.456	96.77	1.555	0.46	16565	5045555	d__Bacteria;p__Cyanobacteriota;c__Cyanobacteriia;o__Cyanobacteriales;f__Chroococcidiopsidaceae;g__JAHHHE01;s__
bin.18	8.19837	0.632293	1.26539	62.48	1.736	0.567	1781	3238390	d__Bacteria;p__Bacteroidota;c__Bacteroidia;o__Cytophagales;f__Hymenobacteraceae;g__Hymenobacter;s__
bin.19	2.52708	5.12008	3.05314	53.96	1.886	0.704	1476	2003693	d__Bacteria;p__Chloroflexota;c__Chloroflexia;o__Thermobaculales;f__Thermobaculaceae;g__LC3-1;s__
bin.2	1.21391	32.7106	0.625918	99.03	0.444	0.432	72038	5569123	d__Bacteria;p__Cyanobacteriota;c__Cyanobacteriia;o__Cyanobacteriales;f__Chroococcidiopsidaceae;g__Chroococcidiopsis;s__
bin.20	2.75739	19.0493	7.90336	74.72	1.869	0.73	3744	3491407	d__Bacteria;p__Chloroflexota;c__Chloroflexia;o__Thermomicrobiales;f__UBA6265;g__CADCWL01;s__
bin.21	10.0416	23.1263	3.5103	79.22	1.139	0.744	5047	3371435	d__Bacteria;p__Actinomycetota;c__Thermoleophilia;o__Solirubrobacterales;f__Solirubrobacteraceae;g__;s__
bin.22	27.719	0.443384	1.94903	92.86	0.988	0.684	14030	4378848	d__Bacteria;p__Deinococcota;c__Deinococci;o__Deinococcales;f__Deinococcaceae;g__Deinococcus;s__
bin.23	12.4589	0	0	83.72	2.502	0.641	3583	3202499	d__Bacteria;p__Pseudomonadota;c__Alphaproteobacteria;o__Sphingomonadales;f__Sphingomonadaceae;g__Sphingopyxis;s__Sphingopyxis sp002454115
bin.24	0	16.8529	0	88.4	0.471	0.504	7536	3621092	d__Bacteria;p__Cyanobacteriota;c__Cyanobacteriia;o__Thermosynechococcales;f__Thermosynechococcaceae;g__JAUJON01;s__JAUJON01 sp030447595
bin.26	58.3955	0.07675	0.035769	99.95	3.118	0.672	418291	4173189	d__Bacteria;p__Pseudomonadota;c__Gammaproteobacteria;o__Xanthomonadales;f__Xanthomonadaceae;g__Pseudoxanthomonas_A;s__Pseudoxanthomonas_A sp002863005
bin.27	0.670824	8.58383	32.207	52.28	2.836	0.755	1903	2087596	d__Bacteria;p__Actinomycetota;c__Actinomycetes;o__Mycobacteriales;f__Pseudonocardiaceae;g__JALYQB01;s__
bin.3	9.81276	1.99729	1.00885	58.82	4.318	0.67	2403	1944824	d__Bacteria;p__Pseudomonadota;c__Alphaproteobacteria;o__Sphingomonadales;f__Sphingomonadaceae;g__Allosphingosinicella;s__
bin.5	28.4822	25.7933	11.8698	78.66	0.995	0.732	4982	3789347	d__Bacteria;p__Pseudomonadota;c__Alphaproteobacteria;o__Acetobacterales;f__Acetobacteraceae;g__CADCTG01;s__
bin.6	1.10603	8.22657	25.6005	55.15	0.444	0.488	7047	2584647	d__Bacteria;p__Cyanobacteriota;c__Cyanobacteriia;o__Cyanobacteriales;f__Chroococcidiopsidaceae;g__;s__
bin.7	1.76626	11.4357	1.9562	57.1	0.909	0.594	2987	4587420	d__Bacteria;p__Chloroflexota;c__Chloroflexia;o__Chloroflexales;f__Kallotenuaceae;g__;s__
bin.8	2.75386	8.52216	21.2091	90.9	1.363	0.577	29095	5109948	d__Bacteria;p__Chloroflexota;c__Chloroflexia;o__Chloroflexales;f__Kallotenuaceae;g__;s__
bin.9	11.561	7.93794	1.52227	68.65	1.962	0.427	2795	5509376	d__Bacteria;p__Cyanobacteriota;c__Cyanobacteriia;o__Cyanobacteriales;f__Chroococcidiopsidaceae;g__JAHHHE01;s__
