# Supplementary material for: The Biology, Microclimate, and Geology of a Distinctive Ecosystem Within the Sandstone of Hyper‐Arid Timna Valley, Israel
Source: Environ Microbiol Rep. 2025 Sep 15;17(5):e70188. doi: 10.1111/1758-2229.70188 (PMC12434837; doi:10.1111/1758-2229.70188)
Supplement: Supplementary file 8 — Table S8: emi470188‐sup‐0008‐TableS8. [file EMI4-17-e70188-s006.xlsx]

## Sheet: BIN2
locus_tag	ftype	length_bp	gene	EC_number	COG	product
MCIDEINI_04375	CDS	1695	cimA	2.3.1.182	COG0119	(R)-citramalate synthase
MCIDEINI_00002	CDS	1083				hypothetical protein
MCIDEINI_01332	CDS	681	dhlB	3.8.1.2		(S)-2-haloacid dehalogenase
MCIDEINI_03654	CDS	573	rimJ	2.3.1.267	COG1670	[Ribosomal protein S5]-alanine N-acetyltransferase
MCIDEINI_01250	CDS	774	hisA	5.3.1.16	COG0106	1-(5-phosphoribosyl)-5-[(5-phosphoribosylamino)methylideneamino] imidazole-4-carboxamide isomerase
MCIDEINI_00006	CDS	456				hypothetical protein
MCIDEINI_00007	CDS	159				hypothetical protein
MCIDEINI_04574	CDS	1590		2.4.1.18	COG1543	1,4-alpha-glucan branching enzyme
MCIDEINI_00009	CDS	264				hypothetical protein
MCIDEINI_00010	CDS	1389				hypothetical protein
MCIDEINI_00836	CDS	2289	glgB_1	2.4.1.18	COG0296	1,4-alpha-glucan branching enzyme GlgB
MCIDEINI_03993	CDS	2454	glgB_2	2.4.1.18		1,4-alpha-glucan branching enzyme GlgB
MCIDEINI_00013	CDS	681				hypothetical protein
MCIDEINI_04097	CDS	1149	menA_2	2.5.1.74		1,4-dihydroxy-2-naphthoate octaprenyltransferase
MCIDEINI_00015	CDS	1611				hypothetical protein
MCIDEINI_01946	CDS	405		3.1.2.28		1,4-dihydroxy-2-naphthoyl-CoA hydrolase
MCIDEINI_00017	CDS	201				hypothetical protein
MCIDEINI_00242	CDS	834	menB	4.1.3.36	COG0447	1,4-dihydroxy-2-naphthoyl-CoA synthase
MCIDEINI_03764	CDS	312	groS			10 kDa chaperonin
MCIDEINI_00776	CDS	1440	pds_1	1.3.5.5	COG3349	15-cis-phytoene desaturase
MCIDEINI_02049	CDS	1512	pds_2	1.3.5.5	COG3349	15-cis-phytoene desaturase
MCIDEINI_00022	CDS	429				hypothetical protein
MCIDEINI_03411	CDS	1470	pds_3	1.3.5.5	COG3349	15-cis-phytoene desaturase
MCIDEINI_00024	CDS	813				hypothetical protein
MCIDEINI_00025	CDS	1236				hypothetical protein
MCIDEINI_00026	CDS	597				hypothetical protein
MCIDEINI_00027	CDS	282				hypothetical protein
MCIDEINI_00028	CDS	2295				hypothetical protein
MCIDEINI_00777	CDS	936	crtB	2.5.1.32		15-cis-phytoene synthase
MCIDEINI_00030	CDS	570				hypothetical protein
MCIDEINI_00031	CDS	2280				hypothetical protein
MCIDEINI_00032	CDS	855				hypothetical protein
MCIDEINI_00033	CDS	2343				hypothetical protein
MCIDEINI_00034	CDS	204				hypothetical protein
MCIDEINI_00035	CDS	891				hypothetical protein
MCIDEINI_00036	CDS	759				hypothetical protein
MCIDEINI_03806	CDS	813	tlyA	2.1.1.226	COG1189	16S/23S rRNA (cytidine-2'-O)-methyltransferase TlyA
MCIDEINI_00038	CDS	342				hypothetical protein
MCIDEINI_02385	CDS	567	plsC	2.3.1.-	COG0204	1-acyl-sn-glycerol-3-phosphate acyltransferase
MCIDEINI_00040	CDS	426				hypothetical protein
MCIDEINI_00041	CDS	777				hypothetical protein
MCIDEINI_01626	CDS	1386	atzE	3.5.1.131		1-carboxybiuret hydrolase subunit AtzE
MCIDEINI_01765	CDS	1200	dxr	1.1.1.267	COG0743	1-deoxy-D-xylulose 5-phosphate reductoisomerase
MCIDEINI_00044	CDS	1272				hypothetical protein
MCIDEINI_02238	CDS	1911	dxs	2.2.1.7	COG1154	1-deoxy-D-xylulose-5-phosphate synthase
MCIDEINI_00046	CDS	2370				hypothetical protein
MCIDEINI_00047	CDS	399				hypothetical protein
MCIDEINI_04333	CDS	1044	yajO	1.1.-.-	COG0667	1-deoxyxylulose-5-phosphate synthase YajO
MCIDEINI_01353	CDS	2982	rocA	1.2.1.88		1-pyrroline-5-carboxylate dehydrogenase
MCIDEINI_00050	CDS	345				hypothetical protein
MCIDEINI_00051	CDS	510				hypothetical protein
MCIDEINI_02463	CDS	1269	dapH_1	2.3.1.89		2,3,4,5-tetrahydropyridine-2,6-dicarboxylate N-acetyltransferase
MCIDEINI_03552	CDS	603	dapH_2	2.3.1.89		2,3,4,5-tetrahydropyridine-2,6-dicarboxylate N-acetyltransferase
MCIDEINI_01205	CDS	1341	gpmA	5.4.2.11		2,3-bisphosphoglycerate-dependent phosphoglycerate mutase
MCIDEINI_03086	CDS	1599	gpmI	5.4.2.12		2,3-bisphosphoglycerate-independent phosphoglycerate mutase
MCIDEINI_02377	CDS	1095	mtnW	5.3.2.5	COG1850	2,3-diketo-5-methylthiopentyl-1-phosphate enolase
MCIDEINI_03178	CDS	1323	dmdA	4.2.1.85		2,3-dimethylmalate dehydratase large subunit
MCIDEINI_00944	CDS	543	DmdB	4.2.1.85		2,3-dimethylmalate dehydratase small subunit
MCIDEINI_01733	CDS	1194	sbnH	4.1.1.117	COG0019	2-[(L-alanin-3-ylcarbamoyl)methyl]-2-hydroxybutanedioate decarboxylase
MCIDEINI_00060	CDS	528				hypothetical protein
MCIDEINI_01735	CDS	1839	sbnF	6.3.2.55	COG4264	2-[(L-alanin-3-ylcarbamoyl)methyl]-3-(2-aminoethylcarbamoyl)-2-hydroxypropanoate synthase
MCIDEINI_00062	CDS	1215				hypothetical protein
MCIDEINI_02162	CDS	1080	rlmB	2.1.1.185		23S rRNA (guanosine-2'-O-)-methyltransferase RlmB
MCIDEINI_04510	CDS	1416	rlmCD	2.1.1.189	COG2265	23S rRNA (uracil-C(5))-methyltransferase RlmCD
MCIDEINI_02936	CDS	807			COG2968	26 kDa periplasmic immunogenic protein
MCIDEINI_00066	CDS	2247				hypothetical protein
MCIDEINI_01193	CDS	660		2.1.1.315		27-O-demethylrifamycin SV methyltransferase
MCIDEINI_00068	CDS	1851				hypothetical protein
MCIDEINI_00138	CDS	510	folK	2.7.6.3	COG0801	2-amino-4-hydroxy-6-hydroxymethyldihydropteridine pyrophosphokinase
MCIDEINI_01949	CDS	909	menA_1	2.5.1.130		2-carboxy-1,4-naphthoquinone phytyltransferase
MCIDEINI_00071	CDS	801				hypothetical protein
MCIDEINI_04454	CDS	483	ispF	4.6.1.12	COG0245	2-C-methyl-D-erythritol 2,4-cyclodiphosphate synthase
MCIDEINI_01843	CDS	696	ispD	2.7.7.60	COG1211	2-C-methyl-D-erythritol 4-phosphate cytidylyltransferase
MCIDEINI_04401	CDS	762		4.1.2.58		2-dehydro-3,6-dideoxy-6-sulfogluconate aldolase
MCIDEINI_00075	CDS	477				hypothetical protein
MCIDEINI_00076	CDS	405				hypothetical protein
MCIDEINI_04369	CDS	648	eda	4.1.2.14	COG0800	2-dehydro-3-deoxy-phosphogluconate aldolase
MCIDEINI_00567	CDS	960	neoA	1.1.1.329		2-deoxy-scyllo-inosamine dehydrogenase
MCIDEINI_04144	CDS	387	cetB	5.1.3.33		2-epi-5-epi-valiolone epimerase
MCIDEINI_00080	CDS	198				hypothetical protein
MCIDEINI_02137	CDS	1200	gacC	4.2.3.152	COG0337	2-epi-5-epi-valiolone synthase
MCIDEINI_00082	CDS	630				hypothetical protein
MCIDEINI_00102	CDS	969		1.3.1.103		2-haloacrylate reductase
MCIDEINI_02376	CDS	624	mtnX	3.1.3.87	COG4359	2-hydroxy-3-keto-5-methylthiopentenyl-1-phosphate phosphatase
MCIDEINI_01180	CDS	879	todF_1	3.7.1.25		2-hydroxy-6-oxo-2,4-heptadienoate hydrolase
MCIDEINI_01580	CDS	900	todF_2	3.7.1.25		2-hydroxy-6-oxo-2,4-heptadienoate hydrolase
MCIDEINI_00087	CDS	279				hypothetical protein
MCIDEINI_00088	CDS	774				hypothetical protein
MCIDEINI_00089	CDS	1533				hypothetical protein
MCIDEINI_02014	CDS	951	carC_1	3.7.1.13		2-hydroxy-6-oxo-6-(2'-aminophenyl)hexa-2,4-dienoic acid hydrolase
MCIDEINI_00091	CDS	837				hypothetical protein
MCIDEINI_00092	CDS	246				hypothetical protein
MCIDEINI_00093	CDS	408				hypothetical protein
MCIDEINI_00094	CDS	738				hypothetical protein
MCIDEINI_03383	CDS	855	carC_2	3.7.1.13		2-hydroxy-6-oxo-6-(2'-aminophenyl)hexa-2,4-dienoic acid hydrolase
MCIDEINI_00096	CDS	468				hypothetical protein
MCIDEINI_00097	CDS	351				hypothetical protein
MCIDEINI_03868	CDS	888	carC_3	3.7.1.13		2-hydroxy-6-oxo-6-(2'-aminophenyl)hexa-2,4-dienoic acid hydrolase
MCIDEINI_01667	CDS	957	mhpC	3.7.1.14		2-hydroxy-6-oxononadienedioate/2-hydroxy-6-oxononatrienedioate hydrolase
MCIDEINI_00100	CDS	243				hypothetical protein
MCIDEINI_00101	CDS	150				hypothetical protein
MCIDEINI_03844	CDS	585	nahD	5.99.1.4		2-hydroxychromene-2-carboxylate isomerase
MCIDEINI_03294	CDS	402	yabJ	3.5.99.10	COG0251	2-iminobutanoate/2-iminopropanoate deaminase
MCIDEINI_02515	CDS	1599	leuA	2.3.3.13	COG0119	2-isopropylmalate synthase
MCIDEINI_00105	CDS	1182				hypothetical protein
MCIDEINI_00106	CDS	219				hypothetical protein
MCIDEINI_00107	CDS	117				hypothetical protein
MCIDEINI_00598	CDS	486	COQ5_1	2.1.1.163		2-methoxy-6-polyprenyl-1,4-benzoquinol methylase, mitochondrial
MCIDEINI_01124	CDS	873	COQ5_2	2.1.1.163		2-methoxy-6-polyprenyl-1,4-benzoquinol methylase, mitochondrial
MCIDEINI_00110	CDS	654				hypothetical protein
MCIDEINI_00111	CDS	1617				hypothetical protein
MCIDEINI_00112	CDS	3309				hypothetical protein
MCIDEINI_00113	CDS	1134				hypothetical protein
MCIDEINI_00114	CDS	675				hypothetical protein
MCIDEINI_00115	CDS	309				hypothetical protein
MCIDEINI_00116	CDS	2646				hypothetical protein
MCIDEINI_01454	CDS	969	COQ5_3	2.1.1.163		2-methoxy-6-polyprenyl-1,4-benzoquinol methylase, mitochondrial
MCIDEINI_01460	CDS	822	COQ5_4	2.1.1.163		2-methoxy-6-polyprenyl-1,4-benzoquinol methylase, mitochondrial
MCIDEINI_02019	CDS	657	COQ5_5	2.1.1.163		2-methoxy-6-polyprenyl-1,4-benzoquinol methylase, mitochondrial
MCIDEINI_00120	CDS	372				hypothetical protein
MCIDEINI_02517	CDS	900	COQ5_6	2.1.1.163		2-methoxy-6-polyprenyl-1,4-benzoquinol methylase, mitochondrial
MCIDEINI_02563	CDS	693	COQ5_7	2.1.1.163		2-methoxy-6-polyprenyl-1,4-benzoquinol methylase, mitochondrial
MCIDEINI_02592	CDS	1158	COQ5_8	2.1.1.163		2-methoxy-6-polyprenyl-1,4-benzoquinol methylase, mitochondrial
MCIDEINI_00124	CDS	516				hypothetical protein
MCIDEINI_00125	CDS	324				hypothetical protein
MCIDEINI_00126	CDS	285				hypothetical protein
MCIDEINI_00127	CDS	366				hypothetical protein
MCIDEINI_02989	CDS	624	COQ5_9	2.1.1.163		2-methoxy-6-polyprenyl-1,4-benzoquinol methylase, mitochondrial
MCIDEINI_03207	CDS	1551	COQ5_10	2.1.1.163		2-methoxy-6-polyprenyl-1,4-benzoquinol methylase, mitochondrial
MCIDEINI_03439	CDS	639	COQ5_11	2.1.1.163		2-methoxy-6-polyprenyl-1,4-benzoquinol methylase, mitochondrial
MCIDEINI_00131	CDS	1350				hypothetical protein
MCIDEINI_00132	CDS	237				hypothetical protein
MCIDEINI_00133	CDS	618				hypothetical protein
MCIDEINI_03800	CDS	1056	COQ5_12	2.1.1.163		2-methoxy-6-polyprenyl-1,4-benzoquinol methylase, mitochondrial
MCIDEINI_00135	CDS	732				hypothetical protein
MCIDEINI_04072	CDS	918	COQ5_13	2.1.1.163		2-methoxy-6-polyprenyl-1,4-benzoquinol methylase, mitochondrial
MCIDEINI_04208	CDS	843		2.1.1.295		2-methyl-6-phytyl-1,4-hydroquinone methyltransferase
MCIDEINI_00079	CDS	984	bfmBAB	1.2.4.4	COG0022	2-oxoisovalerate dehydrogenase subunit beta
MCIDEINI_00244	CDS	1767	menD	2.2.1.9		2-succinyl-5-enolpyruvyl-6-hydroxy-3-cyclohexene-1-carboxylate synthase
MCIDEINI_00140	CDS	228				hypothetical protein
MCIDEINI_00141	CDS	423				hypothetical protein
MCIDEINI_00059	CDS	951	menH_1	4.2.99.20		2-succinyl-6-hydroxy-2,4-cyclohexadiene-1-carboxylate synthase
MCIDEINI_00143	CDS	1032				hypothetical protein
MCIDEINI_00144	CDS	1179				hypothetical protein
MCIDEINI_00145	CDS	1203				hypothetical protein
MCIDEINI_02747	CDS	840	menH_2	4.2.99.20		2-succinyl-6-hydroxy-2,4-cyclohexadiene-1-carboxylate synthase
MCIDEINI_00147	CDS	258				hypothetical protein
MCIDEINI_00148	CDS	567				hypothetical protein
MCIDEINI_00149	CDS	183				hypothetical protein
MCIDEINI_03909	CDS	1101	menH_3	4.2.99.20		2-succinyl-6-hydroxy-2,4-cyclohexadiene-1-carboxylate synthase
MCIDEINI_00151	CDS	156				hypothetical protein
MCIDEINI_01947	CDS	1389	menE_1	6.2.1.26		2-succinylbenzoate--CoA ligase
MCIDEINI_00153	CDS	210				hypothetical protein
MCIDEINI_03745	CDS	5181	menE_2	6.2.1.26		2-succinylbenzoate--CoA ligase
MCIDEINI_01044	CDS	858	cysQ	3.1.3.7		3'(2'),5'-bisphosphate nucleotidase CysQ
MCIDEINI_01289	CDS	765	cpdA_1	3.1.4.53	COG1409	3',5'-cyclic adenosine monophosphate phosphodiesterase CpdA
MCIDEINI_02653	CDS	1329	cpdA_2	3.1.4.53		3',5'-cyclic adenosine monophosphate phosphodiesterase CpdA
MCIDEINI_02774	CDS	1743	cpdA_3	3.1.4.53		3',5'-cyclic adenosine monophosphate phosphodiesterase CpdA
MCIDEINI_00159	CDS	111				hypothetical protein
MCIDEINI_00160	CDS	2169				hypothetical protein
MCIDEINI_00161	CDS	354				hypothetical protein
MCIDEINI_00162	CDS	444				hypothetical protein
MCIDEINI_00163	CDS	369				hypothetical protein
MCIDEINI_03014	CDS	924	cpdA_4	3.1.4.53		3',5'-cyclic adenosine monophosphate phosphodiesterase CpdA
MCIDEINI_03297	CDS	1164	cpdA_5	3.1.4.53		3',5'-cyclic adenosine monophosphate phosphodiesterase CpdA
MCIDEINI_03690	CDS	810	cpdA_6	3.1.4.53	COG1409	3',5'-cyclic adenosine monophosphate phosphodiesterase CpdA
MCIDEINI_00167	CDS	156				hypothetical protein
MCIDEINI_00168	CDS	1257				hypothetical protein
MCIDEINI_00169	CDS	504				hypothetical protein
MCIDEINI_03949	CDS	912	rpsA		COG0539	30S ribosomal protein S1
MCIDEINI_01785	CDS	318	rpsJ		COG0051	30S ribosomal protein S10
MCIDEINI_00481	CDS	393	rpsK			30S ribosomal protein S11
MCIDEINI_00173	CDS	273				hypothetical protein
MCIDEINI_00174	CDS	366				hypothetical protein
MCIDEINI_00175	CDS	255				hypothetical protein
MCIDEINI_00176	CDS	1032				hypothetical protein
MCIDEINI_01789	CDS	378	rpsL		COG0048	30S ribosomal protein S12
MCIDEINI_00480	CDS	381	rpsM		COG0099	30S ribosomal protein S13
MCIDEINI_00179	CDS	531				hypothetical protein
MCIDEINI_01214	CDS	270	rpsO			30S ribosomal protein S15
MCIDEINI_03899	CDS	261	rpsP		COG0228	30S ribosomal protein S16
MCIDEINI_00468	CDS	255	rpsQ		COG0186	30S ribosomal protein S17
MCIDEINI_00183	CDS	1848				hypothetical protein
MCIDEINI_00184	CDS	159				hypothetical protein
MCIDEINI_00185	CDS	675				hypothetical protein
MCIDEINI_00186	CDS	873				hypothetical protein
MCIDEINI_00187	CDS	156				hypothetical protein
MCIDEINI_00188	CDS	504				hypothetical protein
MCIDEINI_00463	CDS	279	rpsS			30S ribosomal protein S19
MCIDEINI_01916	CDS	795	rpsB		COG0052	30S ribosomal protein S2
MCIDEINI_01220	CDS	303	rpsT		COG0268	30S ribosomal protein S20
MCIDEINI_01762	CDS	189	rpsU1_1		COG0828	30S ribosomal protein S21 A
MCIDEINI_03904	CDS	180	rpsU1_2		COG0828	30S ribosomal protein S21 A
MCIDEINI_00194	CDS	831				hypothetical protein
MCIDEINI_00195	CDS	633				hypothetical protein
MCIDEINI_00196	CDS	873				hypothetical protein
MCIDEINI_04152	CDS	180	rpsU1_3		COG0828	30S ribosomal protein S21 A
MCIDEINI_00465	CDS	750	rpsC			30S ribosomal protein S3
MCIDEINI_00199	CDS	402				hypothetical protein
MCIDEINI_00200	CDS	714				hypothetical protein
MCIDEINI_00212	CDS	609	rpsD			30S ribosomal protein S4
MCIDEINI_00475	CDS	525	rpsE		COG0098	30S ribosomal protein S5
MCIDEINI_00203	CDS	1410				hypothetical protein
MCIDEINI_01910	CDS	330	rpsF		COG0360	30S ribosomal protein S6
MCIDEINI_00205	CDS	1422				hypothetical protein
MCIDEINI_00206	CDS	954				hypothetical protein
MCIDEINI_00207	CDS	1077				hypothetical protein
MCIDEINI_00208	CDS	717				hypothetical protein
MCIDEINI_00209	CDS	882				hypothetical protein
MCIDEINI_01788	CDS	471	rpsG			30S ribosomal protein S7
MCIDEINI_00211	CDS	741				hypothetical protein
MCIDEINI_00472	CDS	402	rpsH		COG0096	30S ribosomal protein S8
MCIDEINI_00213	CDS	603				hypothetical protein
MCIDEINI_00486	CDS	417	rpsI		COG0103	30S ribosomal protein S9
MCIDEINI_00215	CDS	1467				hypothetical protein
MCIDEINI_00216	CDS	462				hypothetical protein
MCIDEINI_02476	CDS	903	hslO			33 kDa chaperonin
MCIDEINI_00218	CDS	3609				hypothetical protein
MCIDEINI_00219	CDS	534				hypothetical protein
MCIDEINI_00445	CDS	1545	dinG	3.1.-.-		3'-5' exonuclease DinG
MCIDEINI_00251	CDS	459	aroQ1	4.2.1.10	COG0757	3-dehydroquinate dehydratase 1
MCIDEINI_00518	CDS	1104	aroB	4.2.3.4	COG0337	3-dehydroquinate synthase
MCIDEINI_01231	CDS	1095	leuB	1.1.1.85	COG0473	3-isopropylmalate dehydrogenase
MCIDEINI_02509	CDS	819	sseA	2.8.1.2	COG2897	3-mercaptopyruvate sulfurtransferase
MCIDEINI_00225	CDS	354				hypothetical protein
MCIDEINI_00295	CDS	777	panB	2.1.2.11	COG0413	3-methyl-2-oxobutanoate hydroxymethyltransferase
MCIDEINI_00698	CDS	1509	ubiD	4.1.1.98	COG0043	3-octaprenyl-4-hydroxybenzoate carboxy-lyase
MCIDEINI_02576	CDS	762	fabG_4	1.1.1.100		3-oxoacyl-[acyl-carrier-protein] reductase
MCIDEINI_04736	CDS	789	fabG_7	1.1.1.100		3-oxoacyl-[acyl-carrier-protein] reductase
MCIDEINI_00230	CDS	255				hypothetical protein
MCIDEINI_00004	CDS	747	fabG_1	1.1.1.100		3-oxoacyl-[acyl-carrier-protein] reductase FabG
MCIDEINI_00232	CDS	180				hypothetical protein
MCIDEINI_00833	CDS	717	fabG_2	1.1.1.100		3-oxoacyl-[acyl-carrier-protein] reductase FabG
MCIDEINI_01596	CDS	684	fabG_3	1.1.1.100		3-oxoacyl-[acyl-carrier-protein] reductase FabG
MCIDEINI_04011	CDS	723	fabG_5	1.1.1.100		3-oxoacyl-[acyl-carrier-protein] reductase FabG
MCIDEINI_00236	CDS	120				hypothetical protein
MCIDEINI_00237	CDS	657				hypothetical protein
MCIDEINI_04696	CDS	738	fabG_6	1.1.1.100		3-oxoacyl-[acyl-carrier-protein] reductase FabG
MCIDEINI_01611	CDS	1254	fabF_1	2.3.1.179		3-oxoacyl-[acyl-carrier-protein] synthase 2
MCIDEINI_00240	CDS	558				hypothetical protein
MCIDEINI_00241	CDS	327				hypothetical protein
MCIDEINI_03555	CDS	1143	fabF_2	2.3.1.179	COG0304	3-oxoacyl-[acyl-carrier-protein] synthase 2
MCIDEINI_00243	CDS	516				hypothetical protein
MCIDEINI_00039	CDS	993	fabH_1	2.3.1.180	COG0332	3-oxoacyl-[acyl-carrier-protein] synthase 3
MCIDEINI_00245	CDS	795				hypothetical protein
MCIDEINI_00246	CDS	477				hypothetical protein
MCIDEINI_00247	CDS	198				hypothetical protein
MCIDEINI_02383	CDS	996	fabH_2	2.3.1.180	COG0332	3-oxoacyl-[acyl-carrier-protein] synthase 3
MCIDEINI_01236	CDS	963	hcaB_1	1.3.1.87		3-phenylpropionate-dihydrodiol/cinnamic acid-dihydrodiol dehydrogenase
MCIDEINI_00250	CDS	141				hypothetical protein
MCIDEINI_01723	CDS	1011	hcaB_2	1.3.1.87		3-phenylpropionate-dihydrodiol/cinnamic acid-dihydrodiol dehydrogenase
MCIDEINI_00252	CDS	948				hypothetical protein
MCIDEINI_00253	CDS	2457				hypothetical protein
MCIDEINI_01727	CDS	1026	hcaB_3	1.3.1.87		3-phenylpropionate-dihydrodiol/cinnamic acid-dihydrodiol dehydrogenase
MCIDEINI_02399	CDS	822	hcaB_4	1.3.1.87		3-phenylpropionate-dihydrodiol/cinnamic acid-dihydrodiol dehydrogenase
MCIDEINI_00256	CDS	303				hypothetical protein
MCIDEINI_03375	CDS	1017	hcaB_5	1.3.1.87		3-phenylpropionate-dihydrodiol/cinnamic acid-dihydrodiol dehydrogenase
MCIDEINI_00258	CDS	1146				hypothetical protein
MCIDEINI_00259	CDS	618				hypothetical protein
MCIDEINI_00260	CDS	153				hypothetical protein
MCIDEINI_03493	CDS	948	hcaB_6	1.3.1.87		3-phenylpropionate-dihydrodiol/cinnamic acid-dihydrodiol dehydrogenase
MCIDEINI_03834	CDS	813	hcaB_7	1.3.1.87		3-phenylpropionate-dihydrodiol/cinnamic acid-dihydrodiol dehydrogenase
MCIDEINI_00263	CDS	732				hypothetical protein
MCIDEINI_04003	CDS	867	hcaB_8	1.3.1.87		3-phenylpropionate-dihydrodiol/cinnamic acid-dihydrodiol dehydrogenase
MCIDEINI_00265	CDS	930				hypothetical protein
MCIDEINI_04904	CDS	1899	hcaB_9	1.3.1.87		3-phenylpropionate-dihydrodiol/cinnamic acid-dihydrodiol dehydrogenase
MCIDEINI_02954	CDS	1350	aroA1	2.5.1.19	COG0128	3-phosphoshikimate 1-carboxyvinyltransferase 1
MCIDEINI_03340	CDS	1548	crtNb	1.14.99.44		4,4'-diapolycopene oxygenase
MCIDEINI_00269	CDS	420				hypothetical protein
MCIDEINI_00270	CDS	129				hypothetical protein
MCIDEINI_03963	CDS	1383	aldH1	1.2.1.-	COG1012	4,4'-diaponeurosporen-aldehyde dehydrogenase
MCIDEINI_00272	CDS	672				hypothetical protein
MCIDEINI_00273	CDS	432				hypothetical protein
MCIDEINI_00274	CDS	720				hypothetical protein
MCIDEINI_02444	CDS	921	hsaD	3.7.1.17		4,5:9,10-diseco-3-hydroxy-5,9,17-trioxoandrosta-1(10),2-diene-4-oate hydrolase
MCIDEINI_00276	CDS	414				hypothetical protein
MCIDEINI_00277	CDS	327				hypothetical protein
MCIDEINI_00286	CDS	1512	malQ_1	2.4.1.25	COG1640	4-alpha-glucanotransferase
MCIDEINI_03292	CDS	1515	malQ_2	2.4.1.25	COG1640	4-alpha-glucanotransferase
MCIDEINI_02419	CDS	390	arnE_1			4-amino-4-deoxy-L-arabinose-phosphoundecaprenol flippase subunit ArnE
MCIDEINI_04296	CDS	369	arnE_2			4-amino-4-deoxy-L-arabinose-phosphoundecaprenol flippase subunit ArnE
MCIDEINI_00049	CDS	975	ispE	2.7.1.148	COG1947	4-diphosphocytidyl-2-C-methyl-D-erythritol kinase
MCIDEINI_00283	CDS	195				hypothetical protein
MCIDEINI_00284	CDS	411				hypothetical protein
MCIDEINI_03755	CDS	1224	ispG	1.17.7.1	COG0821	4-hydroxy-3-methylbut-2-en-1-yl diphosphate synthase (ferredoxin)
MCIDEINI_03266	CDS	1236	ispH	1.17.7.4	COG0761	4-hydroxy-3-methylbut-2-enyl diphosphate reductase
MCIDEINI_00287	CDS	150				hypothetical protein
MCIDEINI_01445	CDS	885	plqA	2.5.1.39		4-hydroxybenzoate solanesyltransferase
MCIDEINI_00084	CDS	1137	hpd	1.13.11.27	COG3185	4-hydroxyphenylpyruvate dioxygenase
MCIDEINI_00290	CDS	2790				hypothetical protein
MCIDEINI_00291	CDS	174				hypothetical protein
MCIDEINI_02744	CDS	864	dapB	1.17.1.8	COG0289	4-hydroxy-tetrahydrodipicolinate reductase
MCIDEINI_00293	CDS	564				hypothetical protein
MCIDEINI_00294	CDS	1341				hypothetical protein
MCIDEINI_03957	CDS	885	dapA	4.3.3.7	COG0329	4-hydroxy-tetrahydrodipicolinate synthase
MCIDEINI_01561	CDS	1266	mao	1.5.3.21		4-methylaminobutanoate oxidase (methylamine-forming)
MCIDEINI_00297	CDS	408				hypothetical protein
MCIDEINI_01415	CDS	717	rplA		COG0081	50S ribosomal protein L1
MCIDEINI_00299	CDS	618				hypothetical protein
MCIDEINI_00300	CDS	1524				hypothetical protein
MCIDEINI_00301	CDS	774				hypothetical protein
MCIDEINI_01414	CDS	549	rplJ		COG0244	50S ribosomal protein L10
MCIDEINI_00303	CDS	801				hypothetical protein
MCIDEINI_00304	CDS	681				hypothetical protein
MCIDEINI_01416	CDS	426	rplK		COG0080	50S ribosomal protein L11
MCIDEINI_00306	CDS	267				hypothetical protein
MCIDEINI_00307	CDS	393				hypothetical protein
MCIDEINI_00308	CDS	411				hypothetical protein
MCIDEINI_00485	CDS	456	rplM		COG0102	50S ribosomal protein L13
MCIDEINI_00310	CDS	417				hypothetical protein
MCIDEINI_00469	CDS	369	rplN			50S ribosomal protein L14
MCIDEINI_00476	CDS	447	rplO		COG0200	50S ribosomal protein L15
MCIDEINI_00313	CDS	318				hypothetical protein
MCIDEINI_00466	CDS	420	rplP		COG0197	50S ribosomal protein L16
MCIDEINI_00483	CDS	351	rplQ		COG0203	50S ribosomal protein L17
MCIDEINI_00474	CDS	360	rplR			50S ribosomal protein L18
MCIDEINI_00462	CDS	864	rplB		COG0090	50S ribosomal protein L2
MCIDEINI_02579	CDS	357	rplT		COG0292	50S ribosomal protein L20
MCIDEINI_00319	CDS	678				hypothetical protein
MCIDEINI_00464	CDS	363	rplV		COG0091	50S ribosomal protein L22
MCIDEINI_00321	CDS	444				hypothetical protein
MCIDEINI_00461	CDS	315	rplW		COG0089	50S ribosomal protein L23
MCIDEINI_00470	CDS	363	rplX			50S ribosomal protein L24
MCIDEINI_01067	CDS	273	rpmA		COG0211	50S ribosomal protein L27
MCIDEINI_00459	CDS	666	rplC			50S ribosomal protein L3
MCIDEINI_01434	CDS	195	rpmG		COG0267	50S ribosomal protein L33
MCIDEINI_04238	CDS	135	rpmH		COG0230	50S ribosomal protein L34
MCIDEINI_02578	CDS	198	rpmI		COG0291	50S ribosomal protein L35
MCIDEINI_00329	CDS	303				hypothetical protein
MCIDEINI_00460	CDS	633	rplD			50S ribosomal protein L4
MCIDEINI_00331	CDS	471				hypothetical protein
MCIDEINI_00332	CDS	372				hypothetical protein
MCIDEINI_00333	CDS	558				hypothetical protein
MCIDEINI_00334	CDS	1035				hypothetical protein
MCIDEINI_00471	CDS	546	rplE			50S ribosomal protein L5
MCIDEINI_00473	CDS	540	rplF			50S ribosomal protein L6
MCIDEINI_01413	CDS	393	rplL			50S ribosomal protein L7/L12
MCIDEINI_00338	CDS	888				hypothetical protein
MCIDEINI_00339	CDS	675				hypothetical protein
MCIDEINI_00340	CDS	2139				hypothetical protein
MCIDEINI_00341	CDS	387				hypothetical protein
MCIDEINI_00342	CDS	894				hypothetical protein
MCIDEINI_00343	CDS	129				hypothetical protein
MCIDEINI_00344	CDS	1134				hypothetical protein
MCIDEINI_00345	CDS	780				hypothetical protein
MCIDEINI_00122	CDS	459	rplI		COG0359	50S ribosomal protein L9
MCIDEINI_00257	CDS	561		6.3.3.2	COG0212	5-formyltetrahydrofolate cyclo-ligase
MCIDEINI_00348	CDS	1098				hypothetical protein
MCIDEINI_00349	CDS	1650				hypothetical protein
MCIDEINI_01734	CDS	795	garL	4.1.2.20	COG3836	5-keto-4-deoxy-D-glucarate aldolase
MCIDEINI_00351	CDS	1236				hypothetical protein
MCIDEINI_02435	CDS	867	surE_1	3.1.3.5	COG0496	5'-nucleotidase SurE
MCIDEINI_00353	CDS	969				hypothetical protein
MCIDEINI_00354	CDS	1386				hypothetical protein
MCIDEINI_03815	CDS	681	surE_2	3.1.3.5	COG0496	5'-nucleotidase SurE
MCIDEINI_00020	CDS	582	ribH	2.5.1.78	COG0054	6,7-dimethyl-8-ribityllumazine synthase
MCIDEINI_00357	CDS	1302				hypothetical protein
MCIDEINI_00358	CDS	1200				hypothetical protein
MCIDEINI_02577	CDS	1665	groL2			60 kDa chaperonin 2
MCIDEINI_03278	CDS	1530	gnd	1.1.1.44	COG0362	6-phosphogluconate dehydrogenase, decarboxylating
MCIDEINI_00361	CDS	903				hypothetical protein
MCIDEINI_00362	CDS	378				hypothetical protein
MCIDEINI_00363	CDS	399				hypothetical protein
MCIDEINI_00364	CDS	1677				hypothetical protein
MCIDEINI_00365	CDS	150				hypothetical protein
MCIDEINI_00366	CDS	798				hypothetical protein
MCIDEINI_04326	CDS	729	pgl	3.1.1.31	COG0363	6-phosphogluconolactonase
MCIDEINI_01038	CDS	798	queE	4.3.99.3		7-carboxy-7-deazaguanine synthase
MCIDEINI_00369	CDS	1296				hypothetical protein
MCIDEINI_00370	CDS	210				hypothetical protein
MCIDEINI_00371	CDS	2190				hypothetical protein
MCIDEINI_00372	CDS	1005				hypothetical protein
MCIDEINI_00373	CDS	318				hypothetical protein
MCIDEINI_00374	CDS	402				hypothetical protein
MCIDEINI_00375	CDS	1068				hypothetical protein
MCIDEINI_01379	CDS	699	queC	6.3.4.20	COG0603	7-cyano-7-deazaguanine synthase
MCIDEINI_00377	CDS	939				hypothetical protein
MCIDEINI_02661	CDS	1161	bioF_1	2.3.1.47		8-amino-7-oxononanoate synthase
MCIDEINI_03485	CDS	1281	bioF_2	2.3.1.47		8-amino-7-oxononanoate synthase
MCIDEINI_01609	CDS	903	sdhE	1.3.5.-	COG2048	8-methylmenaquinol:fumarate reductase membrane anchor subunit
MCIDEINI_00381	CDS	1227				hypothetical protein
MCIDEINI_00382	CDS	1320				hypothetical protein
MCIDEINI_00383	CDS	837				hypothetical protein
MCIDEINI_03675	CDS	414	mutT	3.6.1.55	COG0494	8-oxo-dGTP diphosphatase
MCIDEINI_01258	CDS	1362		3.5.4.32	COG0402	8-oxoguanine deaminase
MCIDEINI_00018	CDS	2766		2.7.7.-		A-adding tRNA nucleotidyltransferase
MCIDEINI_00387	CDS	705				hypothetical protein
MCIDEINI_00388	CDS	579				hypothetical protein
MCIDEINI_03952	CDS	897	ydjP	3.-.-.-	COG0596	AB hydrolase superfamily protein YdjP
MCIDEINI_00390	CDS	966				hypothetical protein
MCIDEINI_00391	CDS	624				hypothetical protein
MCIDEINI_00392	CDS	1077				hypothetical protein
MCIDEINI_00393	CDS	195				hypothetical protein
MCIDEINI_03482	CDS	759	ytrE		COG1136	ABC transporter ATP-binding protein YtrE
MCIDEINI_02580	CDS	840	glnH		COG0834	ABC transporter glutamine-binding protein GlnH
MCIDEINI_00396	CDS	1695				hypothetical protein
MCIDEINI_00397	CDS	222				hypothetical protein
MCIDEINI_00398	CDS	213				hypothetical protein
MCIDEINI_04005	CDS	1212	ackA	2.7.2.1	COG0282	Acetate kinase
MCIDEINI_00400	CDS	390				hypothetical protein
MCIDEINI_00401	CDS	585				hypothetical protein
MCIDEINI_03382	CDS	723	phaB	1.1.1.36		Acetoacetyl-CoA reductase
MCIDEINI_03866	CDS	915	acuC			Acetoin utilization protein AcuC
MCIDEINI_00404	CDS	204				hypothetical protein
MCIDEINI_00405	CDS	396				hypothetical protein
MCIDEINI_00406	CDS	408				hypothetical protein
MCIDEINI_02559	CDS	1035	acoA	1.1.1.-	COG1071	Acetoin:2,6-dichlorophenolindophenol oxidoreductase subunit alpha
MCIDEINI_02147	CDS	1890	ilvB_2	2.2.1.6	COG0028	Acetolactate synthase isozyme 1 large subunit
MCIDEINI_00409	CDS	783				hypothetical protein
MCIDEINI_02026	CDS	1899	ilvB_1	2.2.1.6	COG0028	Acetolactate synthase large subunit
MCIDEINI_00411	CDS	939				hypothetical protein
MCIDEINI_00412	CDS	348				hypothetical protein
MCIDEINI_00413	CDS	561				hypothetical protein
MCIDEINI_00414	CDS	645				hypothetical protein
MCIDEINI_02012	CDS	522	ilvH	2.2.1.6	COG0440	Acetolactate synthase small subunit
MCIDEINI_02765	CDS	1644	budB	2.2.1.6	COG0028	Acetolactate synthase, catabolic
MCIDEINI_03381	CDS	1194	thlA	2.3.1.9	COG0183	Acetyl-CoA acetyltransferase
MCIDEINI_00418	CDS	747				hypothetical protein
MCIDEINI_03792	CDS	978	accA	2.1.3.15	COG0825	Acetyl-coenzyme A carboxylase carboxyl transferase subunit alpha
MCIDEINI_01227	CDS	951	accD	2.1.3.15	COG0777	Acetyl-coenzyme A carboxylase carboxyl transferase subunit beta
MCIDEINI_00421	CDS	150				hypothetical protein
MCIDEINI_00422	CDS	153				hypothetical protein
MCIDEINI_00532	CDS	1971	acsA	6.2.1.1	COG0365	Acetyl-coenzyme A synthetase
MCIDEINI_03124	CDS	894	argB	2.7.2.8	COG0548	Acetylglutamate kinase
MCIDEINI_03284	CDS	1284	argD	2.6.1.11	COG4992	Acetylornithine aminotransferase
MCIDEINI_00426	CDS	186				hypothetical protein
MCIDEINI_01352	CDS	441		2.3.1.-		Acetyltransferase
MCIDEINI_02170	CDS	510		2.3.1.-	COG1670	Acetyltransferase
MCIDEINI_00429	CDS	1710				hypothetical protein
MCIDEINI_00430	CDS	1512				hypothetical protein
MCIDEINI_03358	CDS	663	ypeA	2.3.1.-		Acetyltransferase YpeA
MCIDEINI_00432	CDS	132				hypothetical protein
MCIDEINI_00433	CDS	3294				hypothetical protein
MCIDEINI_00434	CDS	2130				hypothetical protein
MCIDEINI_00435	CDS	561				hypothetical protein
MCIDEINI_00436	CDS	942				hypothetical protein
MCIDEINI_02378	CDS	549	mtnD	1.13.11.54		Acireductone dioxygenase
MCIDEINI_00438	CDS	888				hypothetical protein
MCIDEINI_00395	CDS	2631	acnB	4.2.1.3	COG1049	Aconitate hydratase B
MCIDEINI_00440	CDS	183				hypothetical protein
MCIDEINI_00441	CDS	756				hypothetical protein
MCIDEINI_00442	CDS	597				hypothetical protein
MCIDEINI_00042	CDS	255	acpP_1			Acyl carrier protein
MCIDEINI_01610	CDS	252	acpP_2			Acyl carrier protein
MCIDEINI_03348	CDS	735	acpH	3.1.4.14		Acyl carrier protein phosphodiesterase
MCIDEINI_00446	CDS	216				hypothetical protein
MCIDEINI_00447	CDS	294				hypothetical protein
MCIDEINI_00178	CDS	825	lpxA	2.3.1.129		Acyl-[acyl-carrier-protein]--UDP-N-acetylglucosamine O-acyltransferase
MCIDEINI_01132	CDS	1200	mmgC_1	1.3.99.-	COG1960	Acyl-CoA dehydrogenase
MCIDEINI_04202	CDS	1128	mmgC_2	1.3.99.-	COG1960	Acyl-CoA dehydrogenase
MCIDEINI_00451	CDS	1296				hypothetical protein
MCIDEINI_00452	CDS	789				hypothetical protein
MCIDEINI_02329	CDS	336	yccX	3.6.1.7		Acylphosphatase
MCIDEINI_00454	CDS	1785				hypothetical protein
MCIDEINI_00455	CDS	1155				hypothetical protein
MCIDEINI_00129	CDS	1968	sasA_1	2.7.-.-		Adaptive-response sensory-kinase SasA
MCIDEINI_00457	CDS	162				hypothetical protein
MCIDEINI_00458	CDS	216				hypothetical protein
MCIDEINI_00437	CDS	1449	sasA_2	2.7.-.-		Adaptive-response sensory-kinase SasA
MCIDEINI_00710	CDS	1113	sasA_3	2.7.-.-		Adaptive-response sensory-kinase SasA
MCIDEINI_00745	CDS	1899	sasA_4	2.7.-.-		Adaptive-response sensory-kinase SasA
MCIDEINI_00843	CDS	1464	sasA_5	2.7.-.-		Adaptive-response sensory-kinase SasA
MCIDEINI_00871	CDS	1284	sasA_6	2.7.-.-		Adaptive-response sensory-kinase SasA
MCIDEINI_00906	CDS	1377	sasA_7	2.7.-.-		Adaptive-response sensory-kinase SasA
MCIDEINI_00920	CDS	1347	sasA_8	2.7.-.-		Adaptive-response sensory-kinase SasA
MCIDEINI_00933	CDS	1551	sasA_9	2.7.-.-		Adaptive-response sensory-kinase SasA
MCIDEINI_00467	CDS	237				hypothetical protein
MCIDEINI_00948	CDS	2145	sasA_10	2.7.-.-		Adaptive-response sensory-kinase SasA
MCIDEINI_01397	CDS	2511	sasA_11	2.7.-.-		Adaptive-response sensory-kinase SasA
MCIDEINI_01692	CDS	1410	sasA_12	2.7.-.-		Adaptive-response sensory-kinase SasA
MCIDEINI_01992	CDS	1992	sasA_13	2.7.-.-		Adaptive-response sensory-kinase SasA
MCIDEINI_01995	CDS	3624	sasA_14	2.7.-.-		Adaptive-response sensory-kinase SasA
MCIDEINI_02274	CDS	2058	sasA_15	2.7.-.-		Adaptive-response sensory-kinase SasA
MCIDEINI_02409	CDS	1524	sasA_16	2.7.-.-		Adaptive-response sensory-kinase SasA
MCIDEINI_02479	CDS	1548	sasA_17	2.7.-.-		Adaptive-response sensory-kinase SasA
MCIDEINI_02481	CDS	1908	sasA_18	2.7.-.-		Adaptive-response sensory-kinase SasA
MCIDEINI_02657	CDS	1446	sasA_19	2.7.-.-		Adaptive-response sensory-kinase SasA
MCIDEINI_02658	CDS	1611	sasA_20	2.7.-.-		Adaptive-response sensory-kinase SasA
MCIDEINI_02716	CDS	471	sasA_21	2.7.-.-		Adaptive-response sensory-kinase SasA
MCIDEINI_02717	CDS	1428	sasA_22	2.7.-.-		Adaptive-response sensory-kinase SasA
MCIDEINI_02993	CDS	3756	sasA_23	2.7.-.-		Adaptive-response sensory-kinase SasA
MCIDEINI_03246	CDS	1116	sasA_24	2.7.-.-		Adaptive-response sensory-kinase SasA
MCIDEINI_03373	CDS	1419	sasA_25	2.7.-.-		Adaptive-response sensory-kinase SasA
MCIDEINI_03374	CDS	1536	sasA_26	2.7.-.-		Adaptive-response sensory-kinase SasA
MCIDEINI_03674	CDS	1191	sasA_27	2.7.13.3		Adaptive-response sensory-kinase SasA
MCIDEINI_03930	CDS	1245	sasA_28	2.7.-.-		Adaptive-response sensory-kinase SasA
MCIDEINI_00487	CDS	252				hypothetical protein
MCIDEINI_04226	CDS	1335	sasA_29	2.7.-.-		Adaptive-response sensory-kinase SasA
MCIDEINI_00489	CDS	1410				hypothetical protein
MCIDEINI_00490	CDS	297				hypothetical protein
MCIDEINI_00491	CDS	321				hypothetical protein
MCIDEINI_00492	CDS	582				hypothetical protein
MCIDEINI_00493	CDS	441				hypothetical protein
MCIDEINI_00494	CDS	435				hypothetical protein
MCIDEINI_00495	CDS	420				hypothetical protein
MCIDEINI_00496	CDS	156				hypothetical protein
MCIDEINI_00808	CDS	741	mutY	3.2.2.31	COG1194	Adenine DNA glycosylase
MCIDEINI_00498	CDS	444				hypothetical protein
MCIDEINI_02713	CDS	522	apt	2.4.2.7	COG0503	Adenine phosphoribosyltransferase
MCIDEINI_00500	CDS	795				hypothetical protein
MCIDEINI_00501	CDS	195				hypothetical protein
MCIDEINI_02813	CDS	1044	add	3.5.4.4		Adenosine deaminase
MCIDEINI_01323	CDS	789	salL	2.5.1.94	COG1912	Adenosyl-chloride synthase
MCIDEINI_02239	CDS	777	cobS	2.7.8.26	COG0368	Adenosylcobinamide-GDP ribazoletransferase
MCIDEINI_02263	CDS	1278	ahcY	3.3.1.1	COG0499	Adenosylhomocysteinase
MCIDEINI_00506	CDS	651				hypothetical protein
MCIDEINI_02207	CDS	1299	bioA	2.6.1.62		Adenosylmethionine-8-amino-7-oxononanoate aminotransferase
MCIDEINI_00508	CDS	813				hypothetical protein
MCIDEINI_00509	CDS	612				hypothetical protein
MCIDEINI_00510	CDS	378				hypothetical protein
MCIDEINI_00478	CDS	555	adk	2.7.4.3		Adenylate kinase
MCIDEINI_02986	CDS	1323	purB	4.3.2.2	COG0015	Adenylosuccinate lyase
MCIDEINI_00513	CDS	1107				hypothetical protein
MCIDEINI_02815	CDS	1347	purA	6.3.4.4	COG0104	Adenylosuccinate synthetase
MCIDEINI_00515	CDS	345				hypothetical protein
MCIDEINI_01520	CDS	1026	hldD	5.1.3.20		ADP-L-glycero-D-manno-heptose-6-epimerase
MCIDEINI_00517	CDS	873				hypothetical protein
MCIDEINI_00137	CDS	549	nudF	3.6.1.13	COG0494	ADP-ribose pyrophosphatase
MCIDEINI_00519	CDS	96				hypothetical protein
MCIDEINI_00520	CDS	105				hypothetical protein
MCIDEINI_02726	CDS	4002	cobN_1	6.6.1.2		Aerobic cobaltochelatase subunit CobN
MCIDEINI_02995	CDS	3981	cobN_2	6.6.1.2		Aerobic cobaltochelatase subunit CobN
MCIDEINI_03454	CDS	1725	glpD	1.1.5.3		Aerobic glycerol-3-phosphate dehydrogenase
MCIDEINI_01486	CDS	1206	speB	3.5.3.11		Agmatinase
MCIDEINI_00525	CDS	213				hypothetical protein
MCIDEINI_00526	CDS	222				hypothetical protein
MCIDEINI_00527	CDS	321				hypothetical protein
MCIDEINI_00528	CDS	387				hypothetical protein
MCIDEINI_00529	CDS	759				hypothetical protein
MCIDEINI_00530	CDS	99				hypothetical protein
MCIDEINI_00531	CDS	522				hypothetical protein
MCIDEINI_01866	CDS	834	dnrC	2.1.1.288		Aklanonic acid methyltransferase DnrC
MCIDEINI_00533	CDS	642				hypothetical protein
MCIDEINI_00534	CDS	696				hypothetical protein
MCIDEINI_00535	CDS	882				hypothetical protein
MCIDEINI_03391	CDS	1089	ald	1.4.1.1	COG0686	Alanine dehydrogenase
MCIDEINI_00537	CDS	1686				hypothetical protein
MCIDEINI_00538	CDS	294				hypothetical protein
MCIDEINI_00539	CDS	633				hypothetical protein
MCIDEINI_00540	CDS	564				hypothetical protein
MCIDEINI_00541	CDS	264				hypothetical protein
MCIDEINI_00617	CDS	1185	alr1	5.1.1.1	COG0787	Alanine racemase 1
MCIDEINI_02023	CDS	2631	alaS	6.1.1.7	COG0013	Alanine--tRNA ligase
MCIDEINI_02879	CDS	1215	adh	1.1.1.1	COG1063	Alcohol dehydrogenase
MCIDEINI_04009	CDS	1011	adhT	1.1.1.1		Alcohol dehydrogenase
MCIDEINI_00546	CDS	498				hypothetical protein
MCIDEINI_03986	CDS	1554	alkJ	1.1.99.-		Alcohol dehydrogenase [acceptor]
MCIDEINI_00548	CDS	648				hypothetical protein
MCIDEINI_00549	CDS	516				hypothetical protein
MCIDEINI_00550	CDS	888				hypothetical protein
MCIDEINI_00551	CDS	201				hypothetical protein
MCIDEINI_00552	CDS	168				hypothetical protein
MCIDEINI_03790	CDS	696		4.1.99.5		Aldehyde decarbonylase
MCIDEINI_00554	CDS	627				hypothetical protein
MCIDEINI_02466	CDS	1002	ahr	1.1.1.2	COG1064	Aldehyde reductase Ahr
MCIDEINI_00556	CDS	255				hypothetical protein
MCIDEINI_00045	CDS	984	iolS_1	1.1.1.-	COG0667	Aldo-keto reductase IolS
MCIDEINI_03605	CDS	987	iolS_2	1.1.1.-	COG0667	Aldo-keto reductase IolS
MCIDEINI_00559	CDS	474				hypothetical protein
MCIDEINI_03992	CDS	999	iolS_3	1.1.1.-	COG0667	Aldo-keto reductase IolS
MCIDEINI_02075	CDS	1020	yhdN_1	1.1.1.-	COG0667	Aldo-keto reductase YhdN
MCIDEINI_00562	CDS	2766				hypothetical protein
MCIDEINI_00563	CDS	990				hypothetical protein
MCIDEINI_00564	CDS	726				hypothetical protein
MCIDEINI_00565	CDS	714				hypothetical protein
MCIDEINI_02752	CDS	966	yhdN_2	1.1.1.-	COG0667	Aldo-keto reductase YhdN
MCIDEINI_01464	CDS	1062	algA		COG0662	Alginate biosynthesis protein AlgA
MCIDEINI_00568	CDS	948				hypothetical protein
MCIDEINI_00569	CDS	1527				hypothetical protein
MCIDEINI_02285	CDS	1326	amiC			Aliphatic amidase expression-regulating protein
MCIDEINI_02884	CDS	1539	phoD_1	3.1.3.1	COG3540	Alkaline phosphatase D
MCIDEINI_03614	CDS	1581	phoD_2	3.1.3.1	COG3540	Alkaline phosphatase D
MCIDEINI_00081	CDS	714	phoP_1		COG0745	Alkaline phosphatase synthesis transcriptional regulatory protein PhoP
MCIDEINI_01241	CDS	366	phoP_2		COG0745	Alkaline phosphatase synthesis transcriptional regulatory protein PhoP
MCIDEINI_00575	CDS	267				hypothetical protein
MCIDEINI_00576	CDS	873				hypothetical protein
MCIDEINI_02111	CDS	372	phoP_3		COG0745	Alkaline phosphatase synthesis transcriptional regulatory protein PhoP
MCIDEINI_00578	CDS	2208				hypothetical protein
MCIDEINI_00579	CDS	201				hypothetical protein
MCIDEINI_03079	CDS	384	phoP_4		COG0745	Alkaline phosphatase synthesis transcriptional regulatory protein PhoP
MCIDEINI_04267	CDS	402	phoP_5		COG0745	Alkaline phosphatase synthesis transcriptional regulatory protein PhoP
MCIDEINI_00582	CDS	738				hypothetical protein
MCIDEINI_04315	CDS	435	phoP_6		COG0745	Alkaline phosphatase synthesis transcriptional regulatory protein PhoP
MCIDEINI_00584	CDS	1329				hypothetical protein
MCIDEINI_00585	CDS	2901				hypothetical protein
MCIDEINI_00586	CDS	1947				hypothetical protein
MCIDEINI_04408	CDS	366	phoP_7		COG0745	Alkaline phosphatase synthesis transcriptional regulatory protein PhoP
MCIDEINI_00588	CDS	753				hypothetical protein
MCIDEINI_00589	CDS	234				hypothetical protein
MCIDEINI_00065	CDS	366	sphR_1		COG0745	Alkaline phosphatase synthesis transcriptional regulatory protein SphR
MCIDEINI_01310	CDS	771	sphR_2		COG0745	Alkaline phosphatase synthesis transcriptional regulatory protein SphR
MCIDEINI_01661	CDS	753	sphR_3		COG0745	Alkaline phosphatase synthesis transcriptional regulatory protein SphR
MCIDEINI_00317	CDS	486	apcA			Allophycocyanin alpha chain
MCIDEINI_00316	CDS	486	apcB			Allophycocyanin beta chain
MCIDEINI_00595	CDS	645				hypothetical protein
MCIDEINI_04509	CDS	486	apcD_2			Allophycocyanin subunit alpha-B
MCIDEINI_04095	CDS	2646	hlyB		COG2274	Alpha-hemolysin translocation ATP-binding protein HlyB
MCIDEINI_04091	CDS	1656	kdc	4.1.1.-	COG3961	Alpha-keto-acid decarboxylase
MCIDEINI_00599	CDS	261				hypothetical protein
MCIDEINI_00928	CDS	303	rpsN2		COG0199	Alternate 30S ribosomal protein S14
MCIDEINI_00862	CDS	1518	purF	2.4.2.14	COG0034	Amidophosphoribosyltransferase
MCIDEINI_00389	CDS	462	argA	2.3.1.1		Amino-acid acetyltransferase
MCIDEINI_00603	CDS	771				hypothetical protein
MCIDEINI_00604	CDS	720				hypothetical protein
MCIDEINI_00605	CDS	1677				hypothetical protein
MCIDEINI_00606	CDS	588				hypothetical protein
MCIDEINI_00607	CDS	639				hypothetical protein
MCIDEINI_02922	CDS	1140	gcvT_1	2.1.2.10	COG0404	Aminomethyltransferase
MCIDEINI_04232	CDS	1056	gcvT_2	2.1.2.10	COG0404	Aminomethyltransferase
MCIDEINI_00090	CDS	621	tenA	3.5.99.2	COG0819	Aminopyrimidine aminohydrolase
MCIDEINI_03263	CDS	1434	nrgA			Ammonium transporter
MCIDEINI_04078	CDS	336	norV			Anaerobic nitric oxide reductase flavorubredoxin
MCIDEINI_00756	CDS	2631	norR			Anaerobic nitric oxide reductase transcription regulator NorR
MCIDEINI_00614	CDS	552				hypothetical protein
MCIDEINI_00615	CDS	1236				hypothetical protein
MCIDEINI_00616	CDS	498				hypothetical protein
MCIDEINI_03592	CDS	1287	ampG		COG0477	Anhydromuropeptide permease
MCIDEINI_03252	CDS	1212	anmK	2.7.1.170	COG2377	Anhydro-N-acetylmuramic acid kinase
MCIDEINI_00619	CDS	486				hypothetical protein
MCIDEINI_02125	CDS	1026	trpD_1	2.4.2.18	COG0547	Anthranilate phosphoribosyltransferase
MCIDEINI_02304	CDS	1089	trpD_2	2.4.2.18	COG0547	Anthranilate phosphoribosyltransferase
MCIDEINI_00622	CDS	525				hypothetical protein
MCIDEINI_02277	CDS	1581	trpE	4.1.3.27	COG0147	Anthranilate synthase component 1
MCIDEINI_00624	CDS	363				hypothetical protein
MCIDEINI_00625	CDS	1446				hypothetical protein
MCIDEINI_00626	CDS	177				hypothetical protein
MCIDEINI_00627	CDS	1302				hypothetical protein
MCIDEINI_00846	CDS	603	trpG	4.1.3.27	COG0512	Anthranilate synthase component 2
MCIDEINI_00629	CDS	1074				hypothetical protein
MCIDEINI_04901	CDS	237	mazE		COG2336	Antitoxin MazE
MCIDEINI_00631	CDS	1287				hypothetical protein
MCIDEINI_00674	CDS	1482		1.13.11.75		Apocarotenoid-15,15'-oxygenase
MCIDEINI_02983	CDS	1431		1.13.11.75		Apocarotenoid-15,15'-oxygenase
MCIDEINI_00634	CDS	726				hypothetical protein
MCIDEINI_00635	CDS	168				hypothetical protein
MCIDEINI_00636	CDS	1293				hypothetical protein
MCIDEINI_01179	CDS	1689	lnt	2.3.1.269		Apolipoprotein N-acyltransferase
MCIDEINI_02991	CDS	1350	argJ			Arginine biosynthesis bifunctional protein ArgJ
MCIDEINI_00639	CDS	261				hypothetical protein
MCIDEINI_00640	CDS	495				hypothetical protein
MCIDEINI_00641	CDS	240				hypothetical protein
MCIDEINI_00642	CDS	690				hypothetical protein
MCIDEINI_00787	CDS	1536	speA_2	4.1.1.19	COG1982	Arginine decarboxylase
MCIDEINI_00644	CDS	183				hypothetical protein
MCIDEINI_03559	CDS	750	artM		COG1126	Arginine transport ATP-binding protein ArtM
MCIDEINI_03466	CDS	1767	argS	6.1.1.19	COG0018	Arginine--tRNA ligase
MCIDEINI_00647	CDS	1137				hypothetical protein
MCIDEINI_00648	CDS	1179				hypothetical protein
MCIDEINI_00649	CDS	1794				hypothetical protein
MCIDEINI_00650	CDS	1770				hypothetical protein
MCIDEINI_00008	CDS	1386	argH	4.3.2.1	COG0165	Argininosuccinate lyase
MCIDEINI_00652	CDS	450				hypothetical protein
MCIDEINI_01914	CDS	1203	argG	6.3.4.5		Argininosuccinate synthase
MCIDEINI_00654	CDS	246				hypothetical protein
MCIDEINI_00655	CDS	768				hypothetical protein
MCIDEINI_00656	CDS	849				hypothetical protein
MCIDEINI_00657	CDS	705				hypothetical protein
MCIDEINI_00658	CDS	711				hypothetical protein
MCIDEINI_00659	CDS	945				hypothetical protein
MCIDEINI_00660	CDS	1593				hypothetical protein
MCIDEINI_01616	CDS	1065	acr3		COG0798	Arsenical-resistance protein Acr3
MCIDEINI_00662	CDS	459				hypothetical protein
MCIDEINI_00663	CDS	825				hypothetical protein
MCIDEINI_00664	CDS	456				hypothetical protein
MCIDEINI_00665	CDS	1803				hypothetical protein
MCIDEINI_03550	CDS	1785	asnB	6.3.5.4	COG0367	Asparagine synthetase [glutamine-hydrolyzing] 1
MCIDEINI_00667	CDS	312				hypothetical protein
MCIDEINI_00668	CDS	402				hypothetical protein
MCIDEINI_04514	CDS	1392	asnS	6.1.1.22	COG0017	Asparagine--tRNA ligase
MCIDEINI_02308	CDS	387	panD	4.1.1.11	COG0853	Aspartate 1-decarboxylase
MCIDEINI_02897	CDS	1167	aspC	2.6.1.1		Aspartate aminotransferase
MCIDEINI_02313	CDS	1413	aspA	4.3.1.1	COG1027	Aspartate ammonia-lyase
MCIDEINI_01567	CDS	1086	pyrB	2.1.3.2		Aspartate carbamoyltransferase
MCIDEINI_01590	CDS	1164		2.6.1.1	COG0436	Aspartate/prephenate aminotransferase
MCIDEINI_03956	CDS	1059	asd2	1.2.1.11	COG0136	Aspartate-semialdehyde dehydrogenase 2
MCIDEINI_02356	CDS	1791	aspS	6.1.1.12		Aspartate--tRNA ligase
MCIDEINI_02990	CDS	1485	gatB	6.3.5.-	COG0064	Aspartyl/glutamyl-tRNA(Asn/Gln) amidotransferase subunit B
MCIDEINI_00678	CDS	462				hypothetical protein
MCIDEINI_00679	CDS	474				hypothetical protein
MCIDEINI_02173	CDS	645	hisG	2.4.2.17	COG0040	ATP phosphoribosyltransferase
MCIDEINI_01545	CDS	1239	hisZ		COG3705	ATP phosphoribosyltransferase regulatory subunit
MCIDEINI_01267	CDS	504	atpC			ATP synthase epsilon chain
MCIDEINI_00328	CDS	948	atpG_2		COG0224	ATP synthase gamma chain
MCIDEINI_00684	CDS	183				hypothetical protein
MCIDEINI_00685	CDS	291				hypothetical protein
MCIDEINI_00686	CDS	711				hypothetical protein
MCIDEINI_00687	CDS	354				hypothetical protein
MCIDEINI_00688	CDS	582				hypothetical protein
MCIDEINI_00689	CDS	822				hypothetical protein
MCIDEINI_00690	CDS	2229				hypothetical protein
MCIDEINI_00691	CDS	369				hypothetical protein
MCIDEINI_00692	CDS	954				hypothetical protein
MCIDEINI_00693	CDS	264				hypothetical protein
MCIDEINI_00322	CDS	753	atpB		COG0356	ATP synthase subunit a
MCIDEINI_00695	CDS	1089				hypothetical protein
MCIDEINI_00696	CDS	723				hypothetical protein
MCIDEINI_00697	CDS	237				hypothetical protein
MCIDEINI_00327	CDS	1518	atpA	7.1.2.2		ATP synthase subunit alpha
MCIDEINI_00699	CDS	96				hypothetical protein
MCIDEINI_00700	CDS	1008				hypothetical protein
MCIDEINI_00701	CDS	117				hypothetical protein
MCIDEINI_00702	CDS	120				hypothetical protein
MCIDEINI_00703	CDS	1299				hypothetical protein
MCIDEINI_00704	CDS	1740				hypothetical protein
MCIDEINI_00705	CDS	396				hypothetical protein
MCIDEINI_00706	CDS	603				hypothetical protein
MCIDEINI_00325	CDS	561	atpF		COG0711	ATP synthase subunit b
MCIDEINI_00708	CDS	516				hypothetical protein
MCIDEINI_00709	CDS	1020				hypothetical protein
MCIDEINI_00324	CDS	489	atpG_1		COG0711	ATP synthase subunit b'
MCIDEINI_00711	CDS	210				hypothetical protein
MCIDEINI_00712	CDS	204				hypothetical protein
MCIDEINI_00713	CDS	3144				hypothetical protein
MCIDEINI_01268	CDS	1449	atpD	7.1.2.2		ATP synthase subunit beta
MCIDEINI_00323	CDS	246	atpE		COG0636	ATP synthase subunit c
MCIDEINI_00326	CDS	552	atpH			ATP synthase subunit delta
MCIDEINI_02458	CDS	1023	ravA	3.6.3.-		ATPase RavA
MCIDEINI_00718	CDS	177				hypothetical protein
MCIDEINI_01776	CDS	282	clpS_1			ATP-dependent Clp protease adapter protein ClpS
MCIDEINI_01988	CDS	327	clpS_2			ATP-dependent Clp protease adapter protein ClpS
MCIDEINI_00721	CDS	270				hypothetical protein
MCIDEINI_00722	CDS	606				hypothetical protein
MCIDEINI_00723	CDS	1791				hypothetical protein
MCIDEINI_00724	CDS	4521				hypothetical protein
MCIDEINI_00725	CDS	1605				hypothetical protein
MCIDEINI_00726	CDS	573				hypothetical protein
MCIDEINI_00727	CDS	2403				hypothetical protein
MCIDEINI_03490	CDS	2484	clpC_2			ATP-dependent Clp protease ATP-binding subunit ClpC
MCIDEINI_03953	CDS	1344	clpX		COG1219	ATP-dependent Clp protease ATP-binding subunit ClpX
MCIDEINI_00730	CDS	162				hypothetical protein
MCIDEINI_00731	CDS	1752				hypothetical protein
MCIDEINI_02058	CDS	594	clpP_1	3.4.21.92		ATP-dependent Clp protease proteolytic subunit
MCIDEINI_02059	CDS	690	clpP_2	3.4.21.92	COG0740	ATP-dependent Clp protease proteolytic subunit
MCIDEINI_00734	CDS	228				hypothetical protein
MCIDEINI_03117	CDS	609	clpP_3	3.4.21.92	COG0740	ATP-dependent Clp protease proteolytic subunit
MCIDEINI_00736	CDS	1323				hypothetical protein
MCIDEINI_00737	CDS	1122				hypothetical protein
MCIDEINI_00738	CDS	828				hypothetical protein
MCIDEINI_00739	CDS	744				hypothetical protein
MCIDEINI_03954	CDS	597	clpP_4	3.4.21.92	COG0740	ATP-dependent Clp protease proteolytic subunit
MCIDEINI_03064	CDS	681	bioD1	6.3.3.3	COG0132	ATP-dependent dethiobiotin synthetase BioD 1
MCIDEINI_00742	CDS	558				hypothetical protein
MCIDEINI_02250	CDS	2367	pcrA	3.6.4.12		ATP-dependent DNA helicase PcrA
MCIDEINI_00963	CDS	2157	recQ_1	3.6.4.12	COG0514	ATP-dependent DNA helicase RecQ
MCIDEINI_03101	CDS	1443	recQ_2	3.6.4.12	COG0514	ATP-dependent DNA helicase RecQ
MCIDEINI_02017	CDS	1674	rhlB	3.6.4.13		ATP-dependent RNA helicase RhlB
MCIDEINI_00747	CDS	174				hypothetical protein
MCIDEINI_03146	CDS	1512	ftsH_1	3.4.24.-		ATP-dependent zinc metalloprotease FtsH
MCIDEINI_04244	CDS	1515	ftsH_2	3.4.24.-		ATP-dependent zinc metalloprotease FtsH
MCIDEINI_00750	CDS	171				hypothetical protein
MCIDEINI_00086	CDS	1887	ftsH2_1	3.4.24.-		ATP-dependent zinc metalloprotease FtsH 2
MCIDEINI_00752	CDS	2079				hypothetical protein
MCIDEINI_01623	CDS	1935	ftsH2_2	3.4.24.-		ATP-dependent zinc metalloprotease FtsH 2
MCIDEINI_00754	CDS	120				hypothetical protein
MCIDEINI_04373	CDS	1839	ftsH3	3.4.24.-		ATP-dependent zinc metalloprotease FtsH 3
MCIDEINI_00439	CDS	1878	ftsH4	3.4.24.-		ATP-dependent zinc metalloprotease FtsH 4
MCIDEINI_00757	CDS	1308				hypothetical protein
MCIDEINI_00758	CDS	2778				hypothetical protein
MCIDEINI_00759	CDS	555				hypothetical protein
MCIDEINI_00760	CDS	297				hypothetical protein
MCIDEINI_00761	CDS	216				hypothetical protein
MCIDEINI_03483	CDS	972	auaH	1.1.1.394		Aurachin B dehydrogenase
MCIDEINI_03810	CDS	1176	auaG	1.14.13.222		Aurachin C monooxygenase/isomerase
MCIDEINI_00764	CDS	519				hypothetical protein
MCIDEINI_01678	CDS	1182	ymfD			Bacillibactin exporter
MCIDEINI_00766	CDS	126				hypothetical protein
MCIDEINI_00767	CDS	255				hypothetical protein
MCIDEINI_00768	CDS	201				hypothetical protein
MCIDEINI_00769	CDS	336				hypothetical protein
MCIDEINI_01232	CDS	951	bcrA			Bacitracin transport ATP-binding protein BcrA
MCIDEINI_03982	CDS	1710	mdlC	4.1.1.7		Benzoylformate decarboxylase
MCIDEINI_00772	CDS	531				hypothetical protein
MCIDEINI_00773	CDS	609				hypothetical protein
MCIDEINI_00774	CDS	198				hypothetical protein
MCIDEINI_00775	CDS	2475				hypothetical protein
MCIDEINI_03441	CDS	1140	dnaN			Beta sliding clamp
MCIDEINI_04585	CDS	1341	bauA	2.6.1.18	COG0161	Beta-alanine--pyruvate aminotransferase
MCIDEINI_00415	CDS	984	bepA_1	3.4.-.-		Beta-barrel assembly-enhancing protease
MCIDEINI_00779	CDS	1344				hypothetical protein
MCIDEINI_00780	CDS	942				hypothetical protein
MCIDEINI_03182	CDS	1152	bepA_2	3.4.-.-		Beta-barrel assembly-enhancing protease
MCIDEINI_03185	CDS	852	bepA_3	3.4.-.-		Beta-barrel assembly-enhancing protease
MCIDEINI_00783	CDS	771				hypothetical protein
MCIDEINI_00784	CDS	585				hypothetical protein
MCIDEINI_00785	CDS	1323				hypothetical protein
MCIDEINI_03222	CDS	1644	bepA_4	3.4.-.-		Beta-barrel assembly-enhancing protease
MCIDEINI_02857	CDS	1695	nagZ	3.2.1.52		Beta-hexosaminidase
MCIDEINI_00788	CDS	210				hypothetical protein
MCIDEINI_03114	CDS	1425		2.4.1.336	COG1215	Beta-monoglucosyldiacylglycerol synthase
MCIDEINI_00790	CDS	945				hypothetical protein
MCIDEINI_00791	CDS	669				hypothetical protein
MCIDEINI_00792	CDS	585				hypothetical protein
MCIDEINI_00793	CDS	243				hypothetical protein
MCIDEINI_01125	CDS	729	pgmB	5.4.2.6	COG0637	Beta-phosphoglucomutase
MCIDEINI_00795	CDS	1092				hypothetical protein
MCIDEINI_00796	CDS	399				hypothetical protein
MCIDEINI_00824	CDS	1398	cmpC_1	3.6.3.-		Bicarbonate transport ATP-binding protein CmpC
MCIDEINI_01372	CDS	2082	cmpC_2	3.6.3.-		Bicarbonate transport ATP-binding protein CmpC
MCIDEINI_00799	CDS	2253				hypothetical protein
MCIDEINI_02293	CDS	1989	cmpC_3	3.6.3.-		Bicarbonate transport ATP-binding protein CmpC
MCIDEINI_00825	CDS	840	cmpD_1	3.6.3.-	COG1116	Bicarbonate transport ATP-binding protein CmpD
MCIDEINI_01371	CDS	867	cmpD_2	3.6.3.-		Bicarbonate transport ATP-binding protein CmpD
MCIDEINI_00803	CDS	1155				hypothetical protein
MCIDEINI_00804	CDS	687				hypothetical protein
MCIDEINI_02292	CDS	840	cmpD_3	3.6.3.-		Bicarbonate transport ATP-binding protein CmpD
MCIDEINI_00806	CDS	1014				hypothetical protein
MCIDEINI_00823	CDS	846	cmpB_1		COG0600	Bicarbonate transport system permease protein CmpB
MCIDEINI_01373	CDS	840	cmpB_2		COG0600	Bicarbonate transport system permease protein CmpB
MCIDEINI_01374	CDS	1365	cmpA			Bicarbonate-binding protein CmpA
MCIDEINI_03470	CDS	582	cobU	2.7.1.156	COG2087	Bifunctional adenosylcobalamin biosynthesis protein CobU
MCIDEINI_01783	CDS	906	pheA			Bifunctional chorismate mutase/prephenate dehydratase
MCIDEINI_00812	CDS	417				hypothetical protein
MCIDEINI_02500	CDS	912	yitJ		COG0646	Bifunctional homocysteine S-methyltransferase/5,10-methylenetetrahydrofolate reductase
MCIDEINI_00814	CDS	339				hypothetical protein
MCIDEINI_00815	CDS	1164				hypothetical protein
MCIDEINI_00816	CDS	1779				hypothetical protein
MCIDEINI_00817	CDS	2043				hypothetical protein
MCIDEINI_00818	CDS	126				hypothetical protein
MCIDEINI_04173	CDS	801	birA	6.3.4.15		Bifunctional ligase/repressor BirA
MCIDEINI_04164	CDS	1602	nnr		COG0062	Bifunctional NAD(P)H-hydrate repair enzyme Nnr
MCIDEINI_00821	CDS	282				hypothetical protein
MCIDEINI_00155	CDS	1701	panC/cmk	2.7.4.25		Bifunctional pantoate ligase/cytidylate kinase
MCIDEINI_01163	CDS	432	ydcS	2.3.1.-		Bifunctional polyhydroxybutyrate synthase / ABC transporter periplasmic binding protein
MCIDEINI_01102	CDS	894	folD		COG0190	Bifunctional protein FolD protein
MCIDEINI_04290	CDS	1509	glmU		COG1207	Bifunctional protein GlmU
MCIDEINI_00826	CDS	654				hypothetical protein
MCIDEINI_00827	CDS	138				hypothetical protein
MCIDEINI_00828	CDS	768				hypothetical protein
MCIDEINI_00829	CDS	579				hypothetical protein
MCIDEINI_00830	CDS	507				hypothetical protein
MCIDEINI_00831	CDS	738				hypothetical protein
MCIDEINI_02979	CDS	648	hldE_1	2.7.7.70		Bifunctional protein HldE
MCIDEINI_03133	CDS	411	hldE_2		COG2870	Bifunctional protein HldE
MCIDEINI_03531	CDS	537	pyrR		COG2065	Bifunctional protein PyrR
MCIDEINI_01654	CDS	1581	purH		COG0138	Bifunctional purine biosynthesis protein PurH
MCIDEINI_02434	CDS	1023	ribF		COG0196	Bifunctional riboflavin kinase/FMN adenylyltransferase
MCIDEINI_00837	CDS	381				hypothetical protein
MCIDEINI_00838	CDS	1977				hypothetical protein
MCIDEINI_00839	CDS	1029				hypothetical protein
MCIDEINI_00840	CDS	825				hypothetical protein
MCIDEINI_00523	CDS	2061	speA_1	4.1.1.19	COG1166	Biosynthetic arginine decarboxylase
MCIDEINI_00139	CDS	2307	mtgA_1	2.4.1.129		Biosynthetic peptidoglycan transglycosylase
MCIDEINI_02718	CDS	2265	mtgA_2	2.4.1.129		Biosynthetic peptidoglycan transglycosylase
MCIDEINI_00844	CDS	1428				hypothetical protein
MCIDEINI_00845	CDS	777				hypothetical protein
MCIDEINI_00511	CDS	540	accB		COG0511	Biotin carboxyl carrier protein of acetyl-CoA carboxylase
MCIDEINI_00857	CDS	1362	accC	6.3.4.14	COG0439	Biotin carboxylase
MCIDEINI_02206	CDS	1011	bioB	2.8.1.6		Biotin synthase
MCIDEINI_00849	CDS	213				hypothetical protein
MCIDEINI_03184	CDS	735	apaH	3.6.1.41		Bis(5'-nucleosyl)-tetraphosphatase, symmetrical
MCIDEINI_00851	CDS	729				hypothetical protein
MCIDEINI_01097	CDS	861	ilvE_1	2.6.1.42	COG0115	Branched-chain-amino-acid aminotransferase
MCIDEINI_00853	CDS	1173				hypothetical protein
MCIDEINI_00854	CDS	153				hypothetical protein
MCIDEINI_03442	CDS	915	ilvE_2	2.6.1.42	COG0115	Branched-chain-amino-acid aminotransferase
MCIDEINI_00856	CDS	291				hypothetical protein
MCIDEINI_03771	CDS	1338	dctM		COG1593	C4-dicarboxylate TRAP transporter large permease protein DctM
MCIDEINI_00560	CDS	1095				Ca(2+)/H(+) antiporter
MCIDEINI_00859	CDS	612				hypothetical protein
MCIDEINI_00860	CDS	468				hypothetical protein
MCIDEINI_00861	CDS	453				hypothetical protein
MCIDEINI_00561	CDS	1113				Ca(2+)/H(+) antiporter
MCIDEINI_00998	CDS	390	cqsS	2.7.13.3		CAI-1 autoinducer sensor kinase/phosphatase CqsS
MCIDEINI_00995	CDS	2826	pacL	7.2.2.10	COG0474	Calcium-transporting ATPase
MCIDEINI_00865	CDS	654				hypothetical protein
MCIDEINI_00866	CDS	951				hypothetical protein
MCIDEINI_00867	CDS	216				hypothetical protein
MCIDEINI_00868	CDS	255				hypothetical protein
MCIDEINI_00869	CDS	393				hypothetical protein
MCIDEINI_03678	CDS	3276	carB	6.3.5.5	COG0458	Carbamoyl-phosphate synthase large chain
MCIDEINI_02165	CDS	1149	carA	6.3.5.5	COG0505	Carbamoyl-phosphate synthase small chain
MCIDEINI_02491	CDS	303	ccmL			Carbon dioxide concentrating mechanism protein CcmL
MCIDEINI_02490	CDS	1638	ccmM		COG0663	Carbon dioxide concentrating mechanism protein CcmM
MCIDEINI_01984	CDS	312	ccmK_1		COG4577	Carbon dioxide-concentrating mechanism protein CcmK
MCIDEINI_00875	CDS	591				hypothetical protein
MCIDEINI_00876	CDS	1584				hypothetical protein
MCIDEINI_02493	CDS	309	ccmK_2		COG4577	Carbon dioxide-concentrating mechanism protein CcmK
MCIDEINI_01985	CDS	336	ccmK4			Carbon dioxide-concentrating mechanism protein CcmK
MCIDEINI_00879	CDS	408				hypothetical protein
MCIDEINI_00880	CDS	921				hypothetical protein
MCIDEINI_00881	CDS	843				hypothetical protein
MCIDEINI_02492	CDS	342	ccmK1			Carbon dioxide-concentrating mechanism protein CcmK
MCIDEINI_00883	CDS	894				hypothetical protein
MCIDEINI_00884	CDS	3711				hypothetical protein
MCIDEINI_00885	CDS	210				hypothetical protein
MCIDEINI_00886	CDS	540				hypothetical protein
MCIDEINI_00887	CDS	513				hypothetical protein
MCIDEINI_00888	CDS	297				hypothetical protein
MCIDEINI_00889	CDS	351				hypothetical protein
MCIDEINI_00890	CDS	141				hypothetical protein
MCIDEINI_00891	CDS	162				hypothetical protein
MCIDEINI_00892	CDS	516				hypothetical protein
MCIDEINI_00893	CDS	228				hypothetical protein
MCIDEINI_00894	CDS	432				hypothetical protein
MCIDEINI_00895	CDS	216				hypothetical protein
MCIDEINI_00896	CDS	330				hypothetical protein
MCIDEINI_00897	CDS	636				hypothetical protein
MCIDEINI_00898	CDS	480				hypothetical protein
MCIDEINI_04269	CDS	312	ccmK2			Carbon dioxide-concentrating mechanism protein CcmK
MCIDEINI_02306	CDS	801	icfA	4.2.1.1		Carbonic anhydrase
MCIDEINI_00901	CDS	480				hypothetical protein
MCIDEINI_00902	CDS	420				hypothetical protein
MCIDEINI_00903	CDS	411				hypothetical protein
MCIDEINI_00904	CDS	285				hypothetical protein
MCIDEINI_00905	CDS	195				hypothetical protein
MCIDEINI_02499	CDS	720	mtcA2	4.2.1.1	COG0288	Carbonic anhydrase 2
MCIDEINI_00907	CDS	1194				hypothetical protein
MCIDEINI_00587	CDS	864	est	3.1.1.1	COG1647	Carboxylesterase
MCIDEINI_00909	CDS	462				hypothetical protein
MCIDEINI_00910	CDS	1107				hypothetical protein
MCIDEINI_02471	CDS	636	estB	3.1.1.1	COG0400	Carboxylesterase 2
MCIDEINI_03950	CDS	750	clcD	3.1.1.45		Carboxymethylenebutenolidase
MCIDEINI_02913	CDS	711	cmoA_1	2.1.3.-		Carboxy-S-adenosyl-L-methionine synthase
MCIDEINI_03609	CDS	711	cmoA_2	2.1.3.-		Carboxy-S-adenosyl-L-methionine synthase
MCIDEINI_00915	CDS	345				hypothetical protein
MCIDEINI_00916	CDS	1488				hypothetical protein
MCIDEINI_00917	CDS	762				hypothetical protein
MCIDEINI_00918	CDS	834				hypothetical protein
MCIDEINI_01331	CDS	1716		2.7.8.-		Cardiolipin synthase
MCIDEINI_03829	CDS	1164	caiE			Carnitine operon protein CaiE
MCIDEINI_00921	CDS	315				hypothetical protein
MCIDEINI_00922	CDS	528				hypothetical protein
MCIDEINI_00923	CDS	348				hypothetical protein
MCIDEINI_00924	CDS	582				hypothetical protein
MCIDEINI_03103	CDS	1398		1.13.11.-	COG3670	Carotenoid cleavage oxygenase
MCIDEINI_01576	CDS	1659	katA_1	1.11.1.6	COG0753	Catalase
MCIDEINI_01797	CDS	1497	katA_2	1.11.1.6	COG0753	Catalase
MCIDEINI_00819	CDS	831	actP_1		COG4147	Cation/acetate symporter ActP
MCIDEINI_00929	CDS	330				hypothetical protein
MCIDEINI_00820	CDS	723	actP_2		COG4147	Cation/acetate symporter ActP
MCIDEINI_03925	CDS	1248		2.7.7.-		CC-adding tRNA nucleotidyltransferase
MCIDEINI_00932	CDS	867				hypothetical protein
MCIDEINI_00266	CDS	441	pgsA	2.7.8.5		CDP-diacylglycerol--glycerol-3-phosphate 3-phosphatidyltransferase
MCIDEINI_02036	CDS	807	cpoB_1			Cell division coordinator CpoB
MCIDEINI_04138	CDS	2922	cpoB_2			Cell division coordinator CpoB
MCIDEINI_04188	CDS	1914	cpoB_3			Cell division coordinator CpoB
MCIDEINI_00937	CDS	195				hypothetical protein
MCIDEINI_00938	CDS	1350				hypothetical protein
MCIDEINI_00939	CDS	636				hypothetical protein
MCIDEINI_00940	CDS	1590				hypothetical protein
MCIDEINI_00941	CDS	2448				hypothetical protein
MCIDEINI_00942	CDS	294				hypothetical protein
MCIDEINI_04206	CDS	465	cpoB_4			Cell division coordinator CpoB
MCIDEINI_04298	CDS	2184	cpoB_5			Cell division coordinator CpoB
MCIDEINI_00945	CDS	279				hypothetical protein
MCIDEINI_04865	CDS	2607	cpoB_6			Cell division coordinator CpoB
MCIDEINI_00947	CDS	588				hypothetical protein
MCIDEINI_02191	CDS	852	ftsQ			Cell division protein FtsQ
MCIDEINI_00949	CDS	336				hypothetical protein
MCIDEINI_00950	CDS	534				hypothetical protein
MCIDEINI_00951	CDS	390				hypothetical protein
MCIDEINI_00952	CDS	285				hypothetical protein
MCIDEINI_00953	CDS	195				hypothetical protein
MCIDEINI_00954	CDS	177				hypothetical protein
MCIDEINI_02192	CDS	1251	ftsZ			Cell division protein FtsZ
MCIDEINI_00956	CDS	1368				hypothetical protein
MCIDEINI_01942	CDS	579	sepF_1		COG1799	Cell division protein SepF
MCIDEINI_00958	CDS	702				hypothetical protein
MCIDEINI_00959	CDS	2733				hypothetical protein
MCIDEINI_00960	CDS	288				hypothetical protein
MCIDEINI_00961	CDS	543				hypothetical protein
MCIDEINI_00962	CDS	480				hypothetical protein
MCIDEINI_04484	CDS	360	sepF_2		COG1799	Cell division protein SepF
MCIDEINI_04485	CDS	288	sepF_3		COG1799	Cell division protein SepF
MCIDEINI_01269	CDS	276	minE			Cell division topological specificity factor
MCIDEINI_00782	CDS	1050	mreB		COG1077	Cell shape-determining protein MreB
MCIDEINI_04724	CDS	216	csgA			C-factor
MCIDEINI_00558	CDS	2619	clpB			Chaperone protein ClpB
MCIDEINI_02670	CDS	2688	clpB1		COG0542	Chaperone protein ClpB 1
MCIDEINI_00874	CDS	648	dnaJ_1			Chaperone protein DnaJ
MCIDEINI_00971	CDS	378				hypothetical protein
MCIDEINI_00911	CDS	1383	dnaJ_2			Chaperone protein DnaJ
MCIDEINI_00912	CDS	201	dnaJ_3			Chaperone protein DnaJ
MCIDEINI_01040	CDS	348	dnaJ_4			Chaperone protein DnaJ
MCIDEINI_01099	CDS	1464	dnaJ_5			Chaperone protein DnaJ
MCIDEINI_00976	CDS	1428				hypothetical protein
MCIDEINI_02199	CDS	1131	dnaJ_6		COG0484	Chaperone protein DnaJ
MCIDEINI_00978	CDS	774				hypothetical protein
MCIDEINI_00979	CDS	690				hypothetical protein
MCIDEINI_00980	CDS	384				hypothetical protein
MCIDEINI_02560	CDS	2337	dnaJ_7			Chaperone protein DnaJ
MCIDEINI_00982	CDS	303				hypothetical protein
MCIDEINI_03515	CDS	711	dnaJ_8			Chaperone protein DnaJ
MCIDEINI_03761	CDS	909	dnaJ_9			Chaperone protein DnaJ
MCIDEINI_00985	CDS	366				hypothetical protein
MCIDEINI_00109	CDS	1593	dnaK_1			Chaperone protein DnaK
MCIDEINI_02004	CDS	2163	dnaK_2			Chaperone protein DnaK
MCIDEINI_02200	CDS	1917	dnaK_3			Chaperone protein DnaK
MCIDEINI_00989	CDS	525				hypothetical protein
MCIDEINI_00505	CDS	1911	dnaK2_1			Chaperone protein dnaK2
MCIDEINI_00771	CDS	2034	dnaK2_2			Chaperone protein dnaK2
MCIDEINI_00992	CDS	198				hypothetical protein
MCIDEINI_00993	CDS	657				hypothetical protein
MCIDEINI_01977	CDS	2016	htpG		COG0326	Chaperone protein HtpG
MCIDEINI_03702	CDS	768	surA_1	5.2.1.8		Chaperone SurA
MCIDEINI_00996	CDS	1653				hypothetical protein
MCIDEINI_00997	CDS	432				hypothetical protein
MCIDEINI_04874	CDS	735	surA_2	5.2.1.8		Chaperone SurA
MCIDEINI_03417	CDS	2568	cheA	2.7.13.3	COG0643	Chemotaxis protein CheA
MCIDEINI_01000	CDS	441				hypothetical protein
MCIDEINI_00067	CDS	471	cheW		COG0835	Chemotaxis protein CheW
MCIDEINI_02389	CDS	360	cheY		COG0784	Chemotaxis protein CheY
MCIDEINI_01003	CDS	1755				hypothetical protein
MCIDEINI_01004	CDS	633				hypothetical protein
MCIDEINI_01005	CDS	300				hypothetical protein
MCIDEINI_01006	CDS	300				hypothetical protein
MCIDEINI_01007	CDS	312				hypothetical protein
MCIDEINI_01008	CDS	345				hypothetical protein
MCIDEINI_01720	CDS	828	cheR_1	2.1.1.80		Chemotaxis protein methyltransferase
MCIDEINI_01010	CDS	711				hypothetical protein
MCIDEINI_01011	CDS	531				hypothetical protein
MCIDEINI_01012	CDS	384				hypothetical protein
MCIDEINI_01013	CDS	777				hypothetical protein
MCIDEINI_01014	CDS	852				hypothetical protein
MCIDEINI_04312	CDS	834	cheR_2	2.1.1.80		Chemotaxis protein methyltransferase
MCIDEINI_00070	CDS	852	cheR2	2.1.1.80		Chemotaxis protein methyltransferase Cher2
MCIDEINI_01017	CDS	192				hypothetical protein
MCIDEINI_00064	CDS	609	cheC	3.-.-.-	COG1776	CheY-P phosphatase CheC
MCIDEINI_01019	CDS	1743				hypothetical protein
MCIDEINI_01020	CDS	720				hypothetical protein
MCIDEINI_01021	CDS	1569				hypothetical protein
MCIDEINI_01655	CDS	1287	eriC		COG0038	Chloride/fluoride channel protein
MCIDEINI_00835	CDS	1593	choB	1.1.3.6		Cholesterol oxidase
MCIDEINI_03895	CDS	4878	cmdD_1			Chondramide synthase cmdD
MCIDEINI_01025	CDS	789				hypothetical protein
MCIDEINI_04693	CDS	909	cmdD_2			Chondramide synthase cmdD
MCIDEINI_01027	CDS	1290				hypothetical protein
MCIDEINI_04829	CDS	417	aroH	5.4.99.5	COG4401	Chorismate mutase AroH
MCIDEINI_02190	CDS	1095	aroC	4.2.3.5	COG0082	Chorismate synthase
MCIDEINI_01322	CDS	1179	chrA1			Chromate transport protein
MCIDEINI_01031	CDS	846				hypothetical protein
MCIDEINI_01032	CDS	303				hypothetical protein
MCIDEINI_04056	CDS	636	cpcS	4.-.-.-		Chromophore lyase CpcS/CpeS
MCIDEINI_01034	CDS	954				hypothetical protein
MCIDEINI_01035	CDS	501				hypothetical protein
MCIDEINI_03567	CDS	693	cpcT	4.-.-.-		Chromophore lyase CpcT/CpeT
MCIDEINI_01037	CDS	636				hypothetical protein
MCIDEINI_03443	CDS	1374	dnaA		COG0593	Chromosomal replication initiator protein DnaA
MCIDEINI_01039	CDS	648				hypothetical protein
MCIDEINI_00669	CDS	1533	smc_1			Chromosome partition protein Smc
MCIDEINI_01041	CDS	201				hypothetical protein
MCIDEINI_01042	CDS	225				hypothetical protein
MCIDEINI_01043	CDS	351				hypothetical protein
MCIDEINI_01059	CDS	981	smc_2			Chromosome partition protein Smc
MCIDEINI_01062	CDS	921	smc_3			Chromosome partition protein Smc
MCIDEINI_01803	CDS	3027	smc_4			Chromosome partition protein Smc
MCIDEINI_01047	CDS	333				hypothetical protein
MCIDEINI_01048	CDS	516				hypothetical protein
MCIDEINI_01049	CDS	822				hypothetical protein
MCIDEINI_03298	CDS	3027	smc_5			Chromosome partition protein Smc
MCIDEINI_01051	CDS	273				hypothetical protein
MCIDEINI_01052	CDS	615				hypothetical protein
MCIDEINI_04558	CDS	3666	smc_6		COG1196	Chromosome partition protein Smc
MCIDEINI_04034	CDS	303	kaiA			Circadian clock protein KaiA
MCIDEINI_01055	CDS	573				hypothetical protein
MCIDEINI_03869	CDS	861	kaiB_1			Circadian clock protein KaiB
MCIDEINI_01057	CDS	2025				hypothetical protein
MCIDEINI_01058	CDS	888				hypothetical protein
MCIDEINI_04033	CDS	321	kaiB_2			Circadian clock protein KaiB
MCIDEINI_01060	CDS	846				hypothetical protein
MCIDEINI_01061	CDS	693				hypothetical protein
MCIDEINI_00935	CDS	1443	kaiC_1	2.7.11.1	COG0467	Circadian clock protein kinase KaiC
MCIDEINI_01063	CDS	891				hypothetical protein
MCIDEINI_01064	CDS	1905				hypothetical protein
MCIDEINI_04032	CDS	1554	kaiC_2	2.7.11.1	COG0467	Circadian clock protein kinase KaiC
MCIDEINI_01066	CDS	405				hypothetical protein
MCIDEINI_00899	CDS	849	oleB	4.1.1.114	COG0596	Cis-3-alkyl-4-alkyloxetan-2-one decarboxylase
MCIDEINI_01068	CDS	492				hypothetical protein
MCIDEINI_01069	CDS	921				hypothetical protein
MCIDEINI_01070	CDS	1203				hypothetical protein
MCIDEINI_00613	CDS	1140	gltA	2.3.3.16	COG0372	Citrate synthase
MCIDEINI_01072	CDS	2436				hypothetical protein
MCIDEINI_01073	CDS	138				hypothetical protein
MCIDEINI_04388	CDS	1284	cbiET		COG2241	Cobalamin biosynthesis bifunctional protein CbiET
MCIDEINI_01075	CDS	474				hypothetical protein
MCIDEINI_01076	CDS	174				hypothetical protein
MCIDEINI_01077	CDS	681				hypothetical protein
MCIDEINI_01078	CDS	186				hypothetical protein
MCIDEINI_03532	CDS	996	cobD_2		COG1270	Cobalamin biosynthesis protein CobD
MCIDEINI_01080	CDS	360				hypothetical protein
MCIDEINI_03940	CDS	714	cbiL	2.1.1.151	COG2243	Cobalt-precorrin-2 C(20)-methyltransferase
MCIDEINI_00227	CDS	816	cbiF	2.1.1.271	COG2875	Cobalt-precorrin-4 C(11)-methyltransferase
MCIDEINI_01083	CDS	1227				hypothetical protein
MCIDEINI_01084	CDS	303				hypothetical protein
MCIDEINI_00222	CDS	1176	cbiD	2.1.1.195		Cobalt-precorrin-5B C(1)-methyltransferase
MCIDEINI_01086	CDS	1107				hypothetical protein
MCIDEINI_01087	CDS	1065				hypothetical protein
MCIDEINI_02182	CDS	819	cbiJ	1.3.1.106	COG2099	Cobalt-precorrin-6A reductase
MCIDEINI_01089	CDS	543				hypothetical protein
MCIDEINI_03287	CDS	603	cbiT	2.1.1.196	COG2242	Cobalt-precorrin-6B C(15)-methyltransferase (decarboxylating)
MCIDEINI_01091	CDS	621				hypothetical protein
MCIDEINI_02742	CDS	621	cbiC_1	5.4.99.60	COG2082	Cobalt-precorrin-8 methylmutase
MCIDEINI_01093	CDS	1314				hypothetical protein
MCIDEINI_01094	CDS	201				hypothetical protein
MCIDEINI_01095	CDS	681				hypothetical protein
MCIDEINI_04389	CDS	630	cbiC_2	5.4.99.60	COG2082	Cobalt-precorrin-8 methylmutase
MCIDEINI_01696	CDS	3117	czcA			Cobalt-zinc-cadmium resistance protein CzcA
MCIDEINI_01098	CDS	951				hypothetical protein
MCIDEINI_03406	CDS	1488	cobQ		COG1492	Cobyric acid synthase
MCIDEINI_01100	CDS	444				hypothetical protein
MCIDEINI_01101	CDS	402				hypothetical protein
MCIDEINI_02828	CDS	1425	cbiA	6.3.5.11	COG1797	Cobyrinate a,c-diamide synthase
MCIDEINI_02795	CDS	192	comM		COG0606	Competence protein ComM
MCIDEINI_01104	CDS	474				hypothetical protein
MCIDEINI_00720	CDS	1944	maoII	1.4.3.21		Copper methylamine oxidase
MCIDEINI_01202	CDS	2460	copA	7.2.2.8	COG2217	Copper-exporting P-type ATPase
MCIDEINI_01107	CDS	2178				hypothetical protein
MCIDEINI_01108	CDS	906				hypothetical protein
MCIDEINI_01109	CDS	888				hypothetical protein
MCIDEINI_03777	CDS	537	btuR	2.5.1.17	COG2109	Corrinoid adenosyltransferase
MCIDEINI_01111	CDS	387				hypothetical protein
MCIDEINI_01112	CDS	381				hypothetical protein
MCIDEINI_01113	CDS	360				hypothetical protein
MCIDEINI_01114	CDS	393				hypothetical protein
MCIDEINI_01115	CDS	438				hypothetical protein
MCIDEINI_01116	CDS	369				hypothetical protein
MCIDEINI_00973	CDS	489	cpcA			C-phycocyanin alpha chain
MCIDEINI_01118	CDS	267				hypothetical protein
MCIDEINI_01119	CDS	1215				hypothetical protein
MCIDEINI_01120	CDS	1170				hypothetical protein
MCIDEINI_01121	CDS	1935				hypothetical protein
MCIDEINI_00974	CDS	525	cpcB			C-phycocyanin beta chain
MCIDEINI_03480	CDS	534	ruvC	3.1.22.4	COG0817	Crossover junction endodeoxyribonuclease RuvC
MCIDEINI_04346	CDS	1653	pyrG	6.3.4.2		CTP synthase
MCIDEINI_00770	CDS	996	cbpA_1		COG2214	Curved DNA-binding protein
MCIDEINI_02977	CDS	1041	cbpA_2		COG2214	Curved DNA-binding protein
MCIDEINI_04569	CDS	438	cynS	4.2.1.104		Cyanate hydratase
MCIDEINI_01128	CDS	144				hypothetical protein
MCIDEINI_02177	CDS	2691	cphA	6.3.2.29	COG0769	Cyanophycin synthetase
MCIDEINI_02178	CDS	918	cphB_1	3.4.15.6		Cyanophycinase
MCIDEINI_01131	CDS	360				hypothetical protein
MCIDEINI_03208	CDS	837	cphB_2	3.4.15.6		Cyanophycinase
MCIDEINI_01133	CDS	900				hypothetical protein
MCIDEINI_01134	CDS	1926				hypothetical protein
MCIDEINI_01135	CDS	657				hypothetical protein
MCIDEINI_01136	CDS	405				hypothetical protein
MCIDEINI_01137	CDS	390				hypothetical protein
MCIDEINI_01138	CDS	831				hypothetical protein
MCIDEINI_03689	CDS	699			COG0664	Cyclic AMP receptor protein
MCIDEINI_01564	CDS	384		3.1.4.-	COG3437	Cyclic di-GMP phosphodiesterase
MCIDEINI_02941	CDS	507	moaC	4.6.1.17	COG0315	Cyclic pyranopterin monophosphate synthase
MCIDEINI_01209	CDS	843	tyrC	1.3.1.43		Cyclohexadienyl dehydrogenase
MCIDEINI_01143	CDS	717				hypothetical protein
MCIDEINI_02455	CDS	1134	cfa	2.1.1.79	COG2230	Cyclopropane-fatty-acyl-phospholipid synthase
MCIDEINI_01145	CDS	1293				hypothetical protein
MCIDEINI_02269	CDS	1194	iscS_1	2.8.1.7	COG1104	Cysteine desulfurase IscS
MCIDEINI_01147	CDS	252				hypothetical protein
MCIDEINI_01148	CDS	237				hypothetical protein
MCIDEINI_03887	CDS	1167	iscS_2	2.8.1.7	COG1104	Cysteine desulfurase IscS
MCIDEINI_04218	CDS	426	sufE		COG2166	Cysteine desulfuration protein SufE
MCIDEINI_01151	CDS	1065				hypothetical protein
MCIDEINI_01152	CDS	717				hypothetical protein
MCIDEINI_01153	CDS	1038				hypothetical protein
MCIDEINI_01154	CDS	2043				hypothetical protein
MCIDEINI_01155	CDS	3753				hypothetical protein
MCIDEINI_01156	CDS	195				hypothetical protein
MCIDEINI_01157	CDS	756				hypothetical protein
MCIDEINI_01158	CDS	1698				hypothetical protein
MCIDEINI_01159	CDS	1449				hypothetical protein
MCIDEINI_01160	CDS	1188				hypothetical protein
MCIDEINI_01161	CDS	372				hypothetical protein
MCIDEINI_02469	CDS	1239	undec1A	4.1.1.-		Cysteine/Cysteine sulfinic acid decarboxylase
MCIDEINI_00802	CDS	1479	cysS	6.1.1.16	COG0215	Cysteine--tRNA ligase
MCIDEINI_04080	CDS	249	psbE			Cytochrome b559 subunit alpha
MCIDEINI_04081	CDS	135	psbF			Cytochrome b559 subunit beta
MCIDEINI_00166	CDS	648	petB_1		COG1290	Cytochrome b6
MCIDEINI_03942	CDS	660	petB_2			Cytochrome b6
MCIDEINI_01168	CDS	291				hypothetical protein
MCIDEINI_02234	CDS	1983	petC_1	7.1.1.6		Cytochrome b6-f complex iron-sulfur subunit
MCIDEINI_03973	CDS	465	petC_2	7.1.1.6		Cytochrome b6-f complex iron-sulfur subunit
MCIDEINI_01171	CDS	621				hypothetical protein
MCIDEINI_04644	CDS	543	petC1	7.1.1.6	COG0723	Cytochrome b6-f complex iron-sulfur subunit 1
MCIDEINI_01173	CDS	372				hypothetical protein
MCIDEINI_01174	CDS	255				hypothetical protein
MCIDEINI_01175	CDS	162				hypothetical protein
MCIDEINI_00165	CDS	483	petD			Cytochrome b6-f complex subunit 4
MCIDEINI_01177	CDS	219				hypothetical protein
MCIDEINI_04415	CDS	1050	ccsA			Cytochrome c biogenesis protein CcsA
MCIDEINI_00311	CDS	1422	ccsB			Cytochrome c biogenesis protein CcsB
MCIDEINI_03397	CDS	1743	ctaD	1.9.3.1	COG0843	Cytochrome c oxidase subunit 1
MCIDEINI_01225	CDS	492	psbV			Cytochrome c-550
MCIDEINI_01224	CDS	495	psbV2			Cytochrome c-550-like protein
MCIDEINI_01183	CDS	492				hypothetical protein
MCIDEINI_02851	CDS	339	petJ		COG2010	Cytochrome c6
MCIDEINI_01185	CDS	516				hypothetical protein
MCIDEINI_01186	CDS	408				hypothetical protein
MCIDEINI_01187	CDS	324				hypothetical protein
MCIDEINI_04643	CDS	1002	petA			Cytochrome f
MCIDEINI_01079	CDS	1479	pepA	3.4.11.1	COG0260	Cytosol aminopeptidase
MCIDEINI_02573	CDS	1581	serA	1.1.1.95	COG0111	D-3-phosphoglycerate dehydrogenase
MCIDEINI_01191	CDS	816				hypothetical protein
MCIDEINI_01192	CDS	702				hypothetical protein
MCIDEINI_01606	CDS	1062	ddl_1	6.3.2.4		D-alanine--D-alanine ligase
MCIDEINI_02084	CDS	984	ddl_2	6.3.2.4		D-alanine--D-alanine ligase
MCIDEINI_01195	CDS	807				hypothetical protein
MCIDEINI_01196	CDS	507				hypothetical protein
MCIDEINI_01197	CDS	972				hypothetical protein
MCIDEINI_04606	CDS	4038	dltA	6.2.1.54		D-alanine--D-alanyl carrier protein ligase
MCIDEINI_00428	CDS	708	ddpX	3.4.13.22		D-alanyl-D-alanine dipeptidase
MCIDEINI_01200	CDS	348				hypothetical protein
MCIDEINI_01201	CDS	423				hypothetical protein
MCIDEINI_00800	CDS	477	dtd	3.1.1.96	COG1490	D-aminoacyl-tRNA deacylase
MCIDEINI_01203	CDS	489				hypothetical protein
MCIDEINI_01204	CDS	1614				hypothetical protein
MCIDEINI_01219	CDS	786	dtd3	3.1.1.96		D-aminoacyl-tRNA deacylase
MCIDEINI_03778	CDS	570	dcd	3.5.4.13	COG0717	dCTP deaminase
MCIDEINI_02553	CDS	813	nit1	3.5.1.128		Deaminated glutathione amidase
MCIDEINI_00134	CDS	987		2.4.2.45	COG0382	Decaprenyl-phosphate phosphoribosyltransferase
MCIDEINI_04594	CDS	1707	novN	2.1.3.12		Decarbamoylnovobiocin carbamoyltransferase
MCIDEINI_01210	CDS	597				hypothetical protein
MCIDEINI_01211	CDS	885				hypothetical protein
MCIDEINI_02731	CDS	1053	desA	1.14.19.6		Delta(12)-fatty-acid desaturase
MCIDEINI_01213	CDS	540				hypothetical protein
MCIDEINI_03018	CDS	981	hemB	4.2.1.24		Delta-aminolevulinic acid dehydratase
MCIDEINI_01311	CDS	1242		4.2.3.154	COG0337	Demethyl-4-deoxygadusol synthase
MCIDEINI_01908	CDS	702	menG	2.1.1.163		Demethylmenaquinone methyltransferase
MCIDEINI_01330	CDS	1269	ndbB	1.6.5.12		Demethylphylloquinone reductase NdbB
MCIDEINI_01766	CDS	1359	dgt	3.1.5.1		Deoxyguanosinetriphosphate triphosphohydrolase
MCIDEINI_01396	CDS	1179		2.5.-.-		Deoxyhypusine synthase-like protein
MCIDEINI_00136	CDS	1437	phrA	4.1.99.3		Deoxyribodipyrimidine photo-lyase
MCIDEINI_03091	CDS	690	deoC1	4.1.2.4		Deoxyribose-phosphate aldolase 1
MCIDEINI_01222	CDS	429				hypothetical protein
MCIDEINI_04204	CDS	612	coaE	2.7.1.24		Dephospho-CoA kinase
MCIDEINI_01301	CDS	1119		3.1.3.11		D-fructose 1,6-bisphosphatase class 2/sedoheptulose 1,7-bisphosphatase
MCIDEINI_03789	CDS	840	dasC		COG0395	Diacetylchitobiose uptake system permease protein DasC
MCIDEINI_01226	CDS	195				hypothetical protein
MCIDEINI_00146	CDS	987	dagK	2.7.1.107	COG1597	Diacylglycerol kinase
MCIDEINI_01228	CDS	159				hypothetical protein
MCIDEINI_02007	CDS	1473	lysA	4.1.1.20	COG0019	Diaminopimelate decarboxylase
MCIDEINI_01230	CDS	264				hypothetical protein
MCIDEINI_03004	CDS	843	dapF	5.1.1.7	COG0253	Diaminopimelate epimerase
MCIDEINI_02025	CDS	783	bacC_1	1.1.1.385		Dihydroanticapsin 7-dehydrogenase
MCIDEINI_01233	CDS	1692				hypothetical protein
MCIDEINI_03730	CDS	738	bacC_2	1.1.1.385		Dihydroanticapsin 7-dehydrogenase
MCIDEINI_03923	CDS	522	folA	1.5.1.3	COG0262	Dihydrofolate reductase
MCIDEINI_01555	CDS	1434	lpdA	1.8.1.4		Dihydrolipoyl dehydrogenase
MCIDEINI_01237	CDS	711				hypothetical protein
MCIDEINI_03332	CDS	1329	pdhC	2.3.1.12	COG0508	Dihydrolipoyllysine-residue acetyltransferase component of pyruvate dehydrogenase complex
MCIDEINI_00014	CDS	369	folB	4.1.2.25	COG1539	Dihydroneopterin aldolase
MCIDEINI_01240	CDS	261				hypothetical protein
MCIDEINI_01206	CDS	1311	pyrC_1	3.5.2.3	COG0044	Dihydroorotase
MCIDEINI_01242	CDS	498				hypothetical protein
MCIDEINI_01243	CDS	2739				hypothetical protein
MCIDEINI_01208	CDS	1332	pyrC_2	3.5.2.3	COG0044	Dihydroorotase
MCIDEINI_01194	CDS	1047	pyrD	1.3.5.2	COG0167	Dihydroorotate dehydrogenase (quinone)
MCIDEINI_01246	CDS	681				hypothetical protein
MCIDEINI_01247	CDS	1047				hypothetical protein
MCIDEINI_01248	CDS	357				hypothetical protein
MCIDEINI_01249	CDS	399				hypothetical protein
MCIDEINI_00193	CDS	909	folP	2.5.1.15	COG0294	Dihydropteroate synthase
MCIDEINI_01251	CDS	663				hypothetical protein
MCIDEINI_01252	CDS	201				hypothetical protein
MCIDEINI_02932	CDS	1686	ilvD_1	4.2.1.9	COG0129	Dihydroxy-acid dehydratase
MCIDEINI_04879	CDS	1689	ilvD_2	4.2.1.9	COG0129	Dihydroxy-acid dehydratase
MCIDEINI_01255	CDS	288				hypothetical protein
MCIDEINI_01256	CDS	195				hypothetical protein
MCIDEINI_01257	CDS	1233				hypothetical protein
MCIDEINI_03055	CDS	2694	dhbF		COG1020	Dimodular nonribosomal peptide synthase
MCIDEINI_00618	CDS	1275	mshA_5	2.4.1.250	COG0438	D-inositol 3-phosphate glycosyltransferase
MCIDEINI_01260	CDS	456				hypothetical protein
MCIDEINI_01261	CDS	459				hypothetical protein
MCIDEINI_01262	CDS	477				hypothetical protein
MCIDEINI_00264	CDS	1152	mshA_1	2.4.1.250		D-inositol-3-phosphate glycosyltransferase
MCIDEINI_01264	CDS	198				hypothetical protein
MCIDEINI_01265	CDS	813				hypothetical protein
MCIDEINI_00347	CDS	1107	mshA_2	2.4.1.250		D-inositol-3-phosphate glycosyltransferase
MCIDEINI_00356	CDS	1203	mshA_3	2.4.1.250		D-inositol-3-phosphate glycosyltransferase
MCIDEINI_00385	CDS	1356	mshA_4	2.4.1.250		D-inositol-3-phosphate glycosyltransferase
MCIDEINI_00628	CDS	1188	mshA_6	2.4.1.250		D-inositol-3-phosphate glycosyltransferase
MCIDEINI_00630	CDS	1152	mshA_7	2.4.1.250		D-inositol-3-phosphate glycosyltransferase
MCIDEINI_00633	CDS	1149	mshA_8	2.4.1.250		D-inositol-3-phosphate glycosyltransferase
MCIDEINI_01023	CDS	1206	mshA_9	2.4.1.250		D-inositol-3-phosphate glycosyltransferase
MCIDEINI_01273	CDS	1149				hypothetical protein
MCIDEINI_01274	CDS	612				hypothetical protein
MCIDEINI_01275	CDS	1347				hypothetical protein
MCIDEINI_01024	CDS	1131	mshA_10	2.4.1.250		D-inositol-3-phosphate glycosyltransferase
MCIDEINI_01026	CDS	1158	mshA_11	2.4.1.250		D-inositol-3-phosphate glycosyltransferase
MCIDEINI_01278	CDS	219				hypothetical protein
MCIDEINI_01279	CDS	219				hypothetical protein
MCIDEINI_01280	CDS	291				hypothetical protein
MCIDEINI_01029	CDS	1185	mshA_12	2.4.1.250		D-inositol-3-phosphate glycosyltransferase
MCIDEINI_01501	CDS	1119	mshA_13	2.4.1.250		D-inositol-3-phosphate glycosyltransferase
MCIDEINI_01283	CDS	729				hypothetical protein
MCIDEINI_01508	CDS	1167	mshA_14	2.4.1.250		D-inositol-3-phosphate glycosyltransferase
MCIDEINI_01285	CDS	744				hypothetical protein
MCIDEINI_01286	CDS	162				hypothetical protein
MCIDEINI_01287	CDS	207				hypothetical protein
MCIDEINI_01288	CDS	255				hypothetical protein
MCIDEINI_01510	CDS	1182	mshA_15	2.4.1.250		D-inositol-3-phosphate glycosyltransferase
MCIDEINI_01832	CDS	1110	mshA_16	2.4.1.250		D-inositol-3-phosphate glycosyltransferase
MCIDEINI_01291	CDS	276				hypothetical protein
MCIDEINI_01937	CDS	1161	mshA_17	2.4.1.250		D-inositol-3-phosphate glycosyltransferase
MCIDEINI_01293	CDS	156				hypothetical protein
MCIDEINI_01294	CDS	111				hypothetical protein
MCIDEINI_01295	CDS	696				hypothetical protein
MCIDEINI_01296	CDS	234				hypothetical protein
MCIDEINI_01297	CDS	2214				hypothetical protein
MCIDEINI_01298	CDS	1311				hypothetical protein
MCIDEINI_01299	CDS	474				hypothetical protein
MCIDEINI_02095	CDS	1104	mshA_18	2.4.1.250		D-inositol-3-phosphate glycosyltransferase
MCIDEINI_02541	CDS	1317	mshA_19	2.4.1.250		D-inositol-3-phosphate glycosyltransferase
MCIDEINI_02673	CDS	1125	mshA_20	2.4.1.250		D-inositol-3-phosphate glycosyltransferase
MCIDEINI_01303	CDS	315				hypothetical protein
MCIDEINI_02683	CDS	2538	mshA_21	2.4.1.250		D-inositol-3-phosphate glycosyltransferase
MCIDEINI_01305	CDS	753				hypothetical protein
MCIDEINI_01306	CDS	639				hypothetical protein
MCIDEINI_01307	CDS	264				hypothetical protein
MCIDEINI_02699	CDS	1158	mshA_22	2.4.1.250		D-inositol-3-phosphate glycosyltransferase
MCIDEINI_01309	CDS	249				hypothetical protein
MCIDEINI_02980	CDS	1230	mshA_23	2.4.1.250		D-inositol-3-phosphate glycosyltransferase
MCIDEINI_03005	CDS	672	mshA_24	2.4.1.250		D-inositol-3-phosphate glycosyltransferase
MCIDEINI_03088	CDS	1170	mshA_25	2.4.1.250		D-inositol-3-phosphate glycosyltransferase
MCIDEINI_01313	CDS	1350				hypothetical protein
MCIDEINI_01314	CDS	1443				hypothetical protein
MCIDEINI_01315	CDS	1146				hypothetical protein
MCIDEINI_03547	CDS	1248	mshA_26	2.4.1.250		D-inositol-3-phosphate glycosyltransferase
MCIDEINI_01317	CDS	735				hypothetical protein
MCIDEINI_01318	CDS	360				hypothetical protein
MCIDEINI_01319	CDS	1119				hypothetical protein
MCIDEINI_01320	CDS	687				hypothetical protein
MCIDEINI_01321	CDS	651				hypothetical protein
MCIDEINI_03549	CDS	1122	mshA_27	2.4.1.250		D-inositol-3-phosphate glycosyltransferase
MCIDEINI_03551	CDS	1161	mshA_28	2.4.1.250		D-inositol-3-phosphate glycosyltransferase
MCIDEINI_01324	CDS	156				hypothetical protein
MCIDEINI_01325	CDS	813				hypothetical protein
MCIDEINI_01326	CDS	1176				hypothetical protein
MCIDEINI_01327	CDS	426				hypothetical protein
MCIDEINI_03740	CDS	1263	mshA_29	2.4.1.250		D-inositol-3-phosphate glycosyltransferase
MCIDEINI_01329	CDS	567				hypothetical protein
MCIDEINI_03742	CDS	1158	mshA_30	2.4.1.250		D-inositol-3-phosphate glycosyltransferase
MCIDEINI_03743	CDS	1251	mshA_31	2.4.1.250		D-inositol-3-phosphate glycosyltransferase
MCIDEINI_03744	CDS	1143	mshA_32	2.4.1.250		D-inositol-3-phosphate glycosyltransferase
MCIDEINI_01333	CDS	273				hypothetical protein
MCIDEINI_01334	CDS	150				hypothetical protein
MCIDEINI_01335	CDS	531				hypothetical protein
MCIDEINI_01336	CDS	804				hypothetical protein
MCIDEINI_01337	CDS	873				hypothetical protein
MCIDEINI_03748	CDS	1164	mshA_33	2.4.1.250		D-inositol-3-phosphate glycosyltransferase
MCIDEINI_03885	CDS	1233	mshA_34	2.4.1.250		D-inositol-3-phosphate glycosyltransferase
MCIDEINI_01340	CDS	318				hypothetical protein
MCIDEINI_04112	CDS	2616	mshA_35	2.4.1.250		D-inositol-3-phosphate glycosyltransferase
MCIDEINI_01342	CDS	1233				hypothetical protein
MCIDEINI_01343	CDS	933				hypothetical protein
MCIDEINI_01344	CDS	567				hypothetical protein
MCIDEINI_01345	CDS	816				hypothetical protein
MCIDEINI_04500	CDS	1470	mshA_36	2.4.1.250		D-inositol-3-phosphate glycosyltransferase
MCIDEINI_01892	CDS	1026	dppB_1		COG0601	Dipeptide transport system permease protein DppB
MCIDEINI_01348	CDS	696				hypothetical protein
MCIDEINI_02712	CDS	1047	dppB_2		COG0601	Dipeptide transport system permease protein DppB
MCIDEINI_00536	CDS	1902	dapb3	3.4.14.-		Dipeptidyl aminopeptidase BIII
MCIDEINI_01351	CDS	2610				hypothetical protein
MCIDEINI_02134	CDS	621	yfcG_1	1.8.4.-	COG0625	Disulfide-bond oxidoreductase YfcG
MCIDEINI_02242	CDS	561	yfcG_2	1.8.4.-	COG0625	Disulfide-bond oxidoreductase YfcG
MCIDEINI_01354	CDS	231				hypothetical protein
MCIDEINI_02333	CDS	615	yfcG_3	1.8.4.-	COG0625	Disulfide-bond oxidoreductase YfcG
MCIDEINI_03068	CDS	606	yfcG_4	1.8.4.-	COG0625	Disulfide-bond oxidoreductase YfcG
MCIDEINI_01357	CDS	2766				hypothetical protein
MCIDEINI_03842	CDS	597	yfcG_5	1.8.4.-	COG0625	Disulfide-bond oxidoreductase YfcG
MCIDEINI_04563	CDS	699	yfcG_6	1.8.4.-	COG0625	Disulfide-bond oxidoreductase YfcG
MCIDEINI_01360	CDS	1029				hypothetical protein
MCIDEINI_01361	CDS	822				hypothetical protein
MCIDEINI_02784	CDS	591	rdgB	3.6.1.66	COG0127	dITP/XTP pyrophosphatase
MCIDEINI_04434	CDS	1335	mntH			Divalent metal cation transporter MntH
MCIDEINI_00809	CDS	339	cutA		COG1324	Divalent-cation tolerance protein CutA
MCIDEINI_01365	CDS	870				hypothetical protein
MCIDEINI_01178	CDS	2589	gyrA_1	5.6.2.2	COG0188	DNA gyrase subunit A
MCIDEINI_01367	CDS	270				hypothetical protein
MCIDEINI_01368	CDS	606				hypothetical protein
MCIDEINI_03198	CDS	2499	gyrA_2	5.6.2.2	COG0188	DNA gyrase subunit A
MCIDEINI_01370	CDS	471				hypothetical protein
MCIDEINI_04287	CDS	1938	gyrB	5.6.2.2	COG0187	DNA gyrase subunit B
MCIDEINI_04471	CDS	2064	ligA	6.5.1.2	COG0272	DNA ligase
MCIDEINI_04796	CDS	2868	lig	6.5.1.1		DNA ligase
MCIDEINI_01981	CDS	1788	mutL		COG0323	DNA mismatch repair protein MutL
MCIDEINI_01375	CDS	1215				hypothetical protein
MCIDEINI_01376	CDS	2904				hypothetical protein
MCIDEINI_01377	CDS	138				hypothetical protein
MCIDEINI_01096	CDS	2628	mutS		COG0249	DNA mismatch repair protein MutS
MCIDEINI_01657	CDS	576			COG5592	DNA nickase
MCIDEINI_01380	CDS	1440				hypothetical protein
MCIDEINI_01381	CDS	717				hypothetical protein
MCIDEINI_02101	CDS	474			COG5592	DNA nickase
MCIDEINI_01383	CDS	429				hypothetical protein
MCIDEINI_02350	CDS	1044			COG5592	DNA nickase
MCIDEINI_03384	CDS	1053			COG5592	DNA nickase
MCIDEINI_01386	CDS	723				hypothetical protein
MCIDEINI_01387	CDS	186				hypothetical protein
MCIDEINI_01388	CDS	282				hypothetical protein
MCIDEINI_01389	CDS	138				hypothetical protein
MCIDEINI_01390	CDS	792				hypothetical protein
MCIDEINI_01391	CDS	1728				hypothetical protein
MCIDEINI_01053	CDS	2988	polA	2.7.7.7	COG0258	DNA polymerase I
MCIDEINI_01393	CDS	600				hypothetical protein
MCIDEINI_01394	CDS	720				hypothetical protein
MCIDEINI_03035	CDS	3567	dnaE	2.7.7.7	COG0587	DNA polymerase III subunit alpha
MCIDEINI_04255	CDS	1074	dinB	2.7.7.7	COG0389	DNA polymerase IV
MCIDEINI_00403	CDS	1959	dnaG	2.7.7.-	COG0358	DNA primase
MCIDEINI_01398	CDS	2484				hypothetical protein
MCIDEINI_03679	CDS	552	dps	1.16.-.-	COG0783	DNA protection during starvation protein
MCIDEINI_02225	CDS	492	dps2	1.16.-.-	COG0783	DNA protection during starvation protein 2
MCIDEINI_03138	CDS	1542	radA	3.6.4.-	COG1066	DNA repair protein RadA
MCIDEINI_02632	CDS	1806	recN		COG0497	DNA repair protein RecN
MCIDEINI_01403	CDS	342				hypothetical protein
MCIDEINI_03090	CDS	1011	recO			DNA repair protein RecO
MCIDEINI_01405	CDS	750				hypothetical protein
MCIDEINI_01406	CDS	291				hypothetical protein
MCIDEINI_01407	CDS	231				hypothetical protein
MCIDEINI_01408	CDS	318				hypothetical protein
MCIDEINI_01409	CDS	540				hypothetical protein
MCIDEINI_00994	CDS	1140	recF		COG1195	DNA replication and repair protein RecF
MCIDEINI_02746	CDS	2685	topA_1	5.6.2.1	COG0550	DNA topoisomerase 1
MCIDEINI_04808	CDS	2613	topA_2	5.6.2.1		DNA topoisomerase 1
MCIDEINI_04934	CDS	300	alkA	3.2.2.21	COG0122	DNA-3-methyladenine glycosylase
MCIDEINI_01853	CDS	282	hup_1		COG0776	DNA-binding protein HU
MCIDEINI_04922	CDS	168	hup_2		COG0776	DNA-binding protein HU
MCIDEINI_03852	CDS	678	devR		COG2197	DNA-binding transcriptional activator DevR/DosR
MCIDEINI_00482	CDS	948	rpoA	2.7.7.6	COG0202	DNA-directed RNA polymerase subunit alpha
MCIDEINI_01218	CDS	3306	rpoB	2.7.7.6	COG0085	DNA-directed RNA polymerase subunit beta
MCIDEINI_01216	CDS	4125	rpoC2	2.7.7.6		DNA-directed RNA polymerase subunit beta'
MCIDEINI_01420	CDS	600				hypothetical protein
MCIDEINI_01421	CDS	525				hypothetical protein
MCIDEINI_01422	CDS	792				hypothetical protein
MCIDEINI_01423	CDS	465				hypothetical protein
MCIDEINI_01217	CDS	1875	rpoC	2.7.7.6	COG0086	DNA-directed RNA polymerase subunit beta'
MCIDEINI_02971	CDS	234	rpoZ	2.7.7.6		DNA-directed RNA polymerase subunit omega
MCIDEINI_04678	CDS	606	hin		COG1961	DNA-invertase hin
MCIDEINI_01427	CDS	2511				hypothetical protein
MCIDEINI_01428	CDS	414				hypothetical protein
MCIDEINI_01429	CDS	2475				hypothetical protein
MCIDEINI_01430	CDS	393				hypothetical protein
MCIDEINI_01431	CDS	354				hypothetical protein
MCIDEINI_01432	CDS	246				hypothetical protein
MCIDEINI_01433	CDS	1506				hypothetical protein
MCIDEINI_02938	CDS	1005	rgtE	2.4.1.-	COG0463	Dodecaprenyl-phosphate galacturonate synthase
MCIDEINI_01435	CDS	216				hypothetical protein
MCIDEINI_02248	CDS	1392	PSK	2.7.1.47	COG1070	D-ribulose kinase
MCIDEINI_02395	CDS	1161	desV_1	2.6.1.106		dTDP-3-amino-3,4,6-trideoxy-alpha-D-glucose transaminase
MCIDEINI_04216	CDS	1155	desV_2	2.6.1.106		dTDP-3-amino-3,4,6-trideoxy-alpha-D-glucose transaminase
MCIDEINI_01439	CDS	831				hypothetical protein
MCIDEINI_01440	CDS	1830				hypothetical protein
MCIDEINI_04602	CDS	1152	desV_3	2.6.1.106		dTDP-3-amino-3,4,6-trideoxy-alpha-D-glucose transaminase
MCIDEINI_02421	CDS	1134	wecE	2.6.1.59	COG0399	dTDP-4-amino-4,6-dideoxygalactose transaminase
MCIDEINI_01443	CDS	135				hypothetical protein
MCIDEINI_01444	CDS	489				hypothetical protein
MCIDEINI_01516	CDS	543	rfbC	5.1.3.13	COG1898	dTDP-4-dehydrorhamnose 3,5-epimerase
MCIDEINI_04115	CDS	546	rmlC	5.1.3.13	COG1898	dTDP-4-dehydrorhamnose 3,5-epimerase
MCIDEINI_04116	CDS	924	rfbD_2	1.1.1.133	COG1091	dTDP-4-dehydrorhamnose reductase
MCIDEINI_01448	CDS	231				hypothetical protein
MCIDEINI_01449	CDS	294				hypothetical protein
MCIDEINI_03590	CDS	552	wecD	2.3.1.210		dTDP-fucosamine acetyltransferase
MCIDEINI_01451	CDS	399				hypothetical protein
MCIDEINI_01452	CDS	1320				hypothetical protein
MCIDEINI_04601	CDS	987	strE	4.2.1.46	COG1088	dTDP-glucose 4,6-dehydratase
MCIDEINI_03134	CDS	1077	rffG	4.2.1.46	COG1088	dTDP-glucose 4,6-dehydratase 2
MCIDEINI_02809	CDS	1113	pdxA2	1.1.1.408	COG1995	D-threonate 4-phosphate dehydrogenase
MCIDEINI_01456	CDS	951				hypothetical protein
MCIDEINI_01457	CDS	657				hypothetical protein
MCIDEINI_01458	CDS	522				hypothetical protein
MCIDEINI_01459	CDS	192				hypothetical protein
MCIDEINI_01316	CDS	1155	xdh	1.1.1.179		D-xylose dehydrogenase
MCIDEINI_01461	CDS	822				hypothetical protein
MCIDEINI_03996	CDS	1398	xylE			D-xylose-proton symporter
MCIDEINI_01463	CDS	348				hypothetical protein
MCIDEINI_01647	CDS	660	sigE		COG1595	ECF RNA polymerase sigma factor SigE
MCIDEINI_01404	CDS	582	sigK_1		COG1595	ECF RNA polymerase sigma factor SigK
MCIDEINI_01466	CDS	630				hypothetical protein
MCIDEINI_01467	CDS	708				hypothetical protein
MCIDEINI_02793	CDS	591	sigK_2		COG1595	ECF RNA polymerase sigma factor SigK
MCIDEINI_01469	CDS	387				hypothetical protein
MCIDEINI_01932	CDS	3177	bepE_1			Efflux pump membrane transporter BepE
MCIDEINI_01471	CDS	909				hypothetical protein
MCIDEINI_01472	CDS	861				hypothetical protein
MCIDEINI_01473	CDS	213				hypothetical protein
MCIDEINI_01474	CDS	783				hypothetical protein
MCIDEINI_01475	CDS	195				hypothetical protein
MCIDEINI_01476	CDS	1917				hypothetical protein
MCIDEINI_02424	CDS	3201	bepE_2			Efflux pump membrane transporter BepE
MCIDEINI_01478	CDS	1155				hypothetical protein
MCIDEINI_01479	CDS	1218				hypothetical protein
MCIDEINI_02905	CDS	1815	lepA	3.6.5.-		Elongation factor 4
MCIDEINI_01481	CDS	1062				hypothetical protein
MCIDEINI_01787	CDS	2076	fusA_1		COG0480	Elongation factor G
MCIDEINI_01483	CDS	258				hypothetical protein
MCIDEINI_03758	CDS	2073	fusA_2		COG0480	Elongation factor G
MCIDEINI_01485	CDS	546				hypothetical protein
MCIDEINI_00512	CDS	558	efp		COG0231	Elongation factor P
MCIDEINI_01918	CDS	627	tsf			Elongation factor Ts
MCIDEINI_01786	CDS	1230	tuf		COG0050	Elongation factor Tu
MCIDEINI_01489	CDS	1047				hypothetical protein
MCIDEINI_02614	CDS	792	exsH	3.2.1.-		Endo-1,3-1,4-beta-glycanase ExsH
MCIDEINI_00346	CDS	1206	xynZ_1	3.2.1.8	COG2382	Endo-1,4-beta-xylanase Z
MCIDEINI_01492	CDS	1548				hypothetical protein
MCIDEINI_01493	CDS	411				hypothetical protein
MCIDEINI_03049	CDS	1143	xynZ_2	3.2.1.8	COG2382	Endo-1,4-beta-xylanase Z
MCIDEINI_01090	CDS	1068	mltG	4.2.2.-		Endolytic murein transglycosylase
MCIDEINI_00156	CDS	1101	rlpA	4.2.2.-		Endolytic peptidoglycan transglycosylase RlpA
MCIDEINI_04795	CDS	978	nei	3.2.2.-	COG0266	Endonuclease 8
MCIDEINI_01498	CDS	354				hypothetical protein
MCIDEINI_00927	CDS	705	nth	4.2.99.18	COG0177	Endonuclease III
MCIDEINI_01500	CDS	1347				hypothetical protein
MCIDEINI_01966	CDS	2523	mutS2	3.1.-.-		Endonuclease MutS2
MCIDEINI_01502	CDS	1494				hypothetical protein
MCIDEINI_01503	CDS	1056				hypothetical protein
MCIDEINI_01504	CDS	978				hypothetical protein
MCIDEINI_01505	CDS	978				hypothetical protein
MCIDEINI_01506	CDS	1335				hypothetical protein
MCIDEINI_01507	CDS	795				hypothetical protein
MCIDEINI_00171	CDS	666	nfi	3.1.21.7	COG1515	Endonuclease V
MCIDEINI_01682	CDS	372	ndoA_1	3.1.27.-	COG2337	Endoribonuclease EndoA
MCIDEINI_03083	CDS	303	ndoA_2	3.1.27.-	COG2337	Endoribonuclease EndoA
MCIDEINI_01511	CDS	129				hypothetical protein
MCIDEINI_04657	CDS	360	ndoA_3	3.1.27.-	COG2337	Endoribonuclease EndoA
MCIDEINI_02825	CDS	372	mazF9_1	3.1.-.-	COG2337	Endoribonuclease MazF9
MCIDEINI_03500	CDS	339	mazF9_2	3.1.-.-	COG2337	Endoribonuclease MazF9
MCIDEINI_01515	CDS	939				hypothetical protein
MCIDEINI_04900	CDS	333	pemK	3.1.-.-		Endoribonuclease PemK
MCIDEINI_01517	CDS	1281				hypothetical protein
MCIDEINI_01518	CDS	954				hypothetical protein
MCIDEINI_00848	CDS	591	ybeY	3.1.-.-	COG0319	Endoribonuclease YbeY
MCIDEINI_03043	CDS	657	ecfA2	3.6.3.-	COG1122	Energy-coupling factor transporter ATP-binding protein EcfA2
MCIDEINI_04303	CDS	675	ecfA3	3.6.3.-	COG1122	Energy-coupling factor transporter ATP-binding protein EcfA3
MCIDEINI_01926	CDS	963	ecfT		COG0619	Energy-coupling factor transporter transmembrane protein EcfT
MCIDEINI_01577	CDS	1935	ettA		COG0488	Energy-dependent translational throttle protein EttA
MCIDEINI_02668	CDS	1290	eno	4.2.1.11	COG0148	Enolase
MCIDEINI_01525	CDS	573				hypothetical protein
MCIDEINI_01526	CDS	3387				hypothetical protein
MCIDEINI_01527	CDS	3516				hypothetical protein
MCIDEINI_00671	CDS	780	fabI	1.3.1.9	COG0623	Enoyl-[acyl-carrier-protein] reductase [NADH] FabI
MCIDEINI_01529	CDS	504				hypothetical protein
MCIDEINI_01530	CDS	1359				hypothetical protein
MCIDEINI_01531	CDS	2631				hypothetical protein
MCIDEINI_01532	CDS	2244				hypothetical protein
MCIDEINI_01533	CDS	243				hypothetical protein
MCIDEINI_01534	CDS	225				hypothetical protein
MCIDEINI_01535	CDS	411				hypothetical protein
MCIDEINI_00545	CDS	1275	entS_1			Enterobactin exporter EntS
MCIDEINI_02027	CDS	1257	entS_2			Enterobactin exporter EntS
MCIDEINI_01538	CDS	1272				hypothetical protein
MCIDEINI_01539	CDS	1008				hypothetical protein
MCIDEINI_04737	CDS	723	entS_3			Enterobactin exporter EntS
MCIDEINI_01541	CDS	363				hypothetical protein
MCIDEINI_01542	CDS	477				hypothetical protein
MCIDEINI_01688	CDS	903				Epimerase family protein
MCIDEINI_01544	CDS	927				hypothetical protein
MCIDEINI_01970	CDS	864	ephA	3.3.2.10		Epoxide hydrolase A
MCIDEINI_03428	CDS	1002	queG	1.17.99.6	COG1600	Epoxyqueuosine reductase
MCIDEINI_04694	CDS	795	eryG	2.1.1.254		Erythromycin 3''-O-methyltransferase
MCIDEINI_02760	CDS	804	exoA	3.1.11.2	COG0708	Exodeoxyribonuclease
MCIDEINI_01549	CDS	477				hypothetical protein
MCIDEINI_00449	CDS	1236	xseA	3.1.11.6	COG1570	Exodeoxyribonuclease 7 large subunit
MCIDEINI_01551	CDS	1074				hypothetical protein
MCIDEINI_01552	CDS	1587				hypothetical protein
MCIDEINI_01553	CDS	492				hypothetical protein
MCIDEINI_01554	CDS	183				hypothetical protein
MCIDEINI_00450	CDS	258	xseB	3.1.11.6		Exodeoxyribonuclease 7 small subunit
MCIDEINI_01556	CDS	552				hypothetical protein
MCIDEINI_01446	CDS	1650	ppx	3.6.1.11	COG0248	Exopolyphosphatase
MCIDEINI_00053	CDS	264	remA		COG2052	Extracellular matrix regulatory protein A
MCIDEINI_00716	CDS	1023	fgd1	1.1.98.2	COG2141	F420-dependent glucose-6-phosphate dehydrogenase
MCIDEINI_01560	CDS	3837				hypothetical protein
MCIDEINI_01103	CDS	927		2.5.1.10		Farnesyl diphosphate synthase
MCIDEINI_00543	CDS	705	farB			Fatty acid resistance protein FarB
MCIDEINI_01563	CDS	333				hypothetical protein
MCIDEINI_04806	CDS	786	acr1	1.2.1.-	COG3320	Fatty acyl-CoA reductase
MCIDEINI_01565	CDS	606				hypothetical protein
MCIDEINI_01566	CDS	156				hypothetical protein
MCIDEINI_03219	CDS	1056	fbpC2	7.2.2.7	COG3842	Fe(3+) ions import ATP-binding protein FbpC 2
MCIDEINI_01568	CDS	300				hypothetical protein
MCIDEINI_01569	CDS	237				hypothetical protein
MCIDEINI_01570	CDS	1056				hypothetical protein
MCIDEINI_01571	CDS	774				hypothetical protein
MCIDEINI_01572	CDS	210				hypothetical protein
MCIDEINI_02909	CDS	231	nfuA			Fe/S biogenesis protein NfuA
MCIDEINI_02228	CDS	300				Ferredoxin
MCIDEINI_02696	CDS	324	petF			Ferredoxin
MCIDEINI_03998	CDS	366				Ferredoxin, 2Fe-2S
MCIDEINI_00394	CDS	324				Ferredoxin-1
MCIDEINI_02337	CDS	327	petF1			Ferredoxin-1
MCIDEINI_01579	CDS	831				hypothetical protein
MCIDEINI_01793	CDS	4734	gltS	1.4.7.1		Ferredoxin-dependent glutamate synthase 2
MCIDEINI_01581	CDS	141				hypothetical protein
MCIDEINI_01582	CDS	1590				hypothetical protein
MCIDEINI_00908	CDS	1665		1.18.1.2		Ferredoxin--NADP reductase
MCIDEINI_01584	CDS	435				hypothetical protein
MCIDEINI_01585	CDS	513				hypothetical protein
MCIDEINI_01586	CDS	450				hypothetical protein
MCIDEINI_01587	CDS	270				hypothetical protein
MCIDEINI_01588	CDS	183				hypothetical protein
MCIDEINI_02639	CDS	1272	petH	1.18.1.2		Ferredoxin--NADP reductase
MCIDEINI_04351	CDS	1371		1.18.1.2		Ferredoxin--NADP reductase
MCIDEINI_01591	CDS	438				hypothetical protein
MCIDEINI_01592	CDS	141				hypothetical protein
MCIDEINI_01593	CDS	435				hypothetical protein
MCIDEINI_01594	CDS	462				hypothetical protein
MCIDEINI_01595	CDS	1002				hypothetical protein
MCIDEINI_01958	CDS	366	ftrC	1.8.7.2		Ferredoxin-thioredoxin reductase, catalytic chain
MCIDEINI_02820	CDS	264	ftrV			Ferredoxin-thioredoxin reductase, variable chain
MCIDEINI_01598	CDS	1041				hypothetical protein
MCIDEINI_03277	CDS	2598	iutA			Ferric aerobactin receptor
MCIDEINI_01848	CDS	441	fur		COG0735	Ferric uptake regulation protein
MCIDEINI_01601	CDS	642				hypothetical protein
MCIDEINI_01602	CDS	963				hypothetical protein
MCIDEINI_01603	CDS	198				hypothetical protein
MCIDEINI_01604	CDS	864				hypothetical protein
MCIDEINI_01605	CDS	144				hypothetical protein
MCIDEINI_02032	CDS	1164	hemH_1	4.99.1.1		Ferrochelatase
MCIDEINI_01607	CDS	801				hypothetical protein
MCIDEINI_01608	CDS	456				hypothetical protein
MCIDEINI_02988	CDS	1164	hemH_2	4.99.1.1	COG0276	Ferrochelatase
MCIDEINI_02962	CDS	957	efeU		COG0672	Ferrous iron permease EfeU
MCIDEINI_04127	CDS	1437	sufB		COG0719	FeS cluster assembly protein SufB
MCIDEINI_04129	CDS	1407	sufD		COG0719	FeS cluster assembly protein SufD
MCIDEINI_01613	CDS	549				hypothetical protein
MCIDEINI_01614	CDS	219				hypothetical protein
MCIDEINI_01615	CDS	393				hypothetical protein
MCIDEINI_03120	CDS	711	ubiX	2.5.1.129	COG0163	Flavin prenyltransferase UbiX
MCIDEINI_02965	CDS	1620	rebO	1.4.3.23		Flavin-dependent L-tryptophan oxidase RebO
MCIDEINI_01618	CDS	330				hypothetical protein
MCIDEINI_01619	CDS	873				hypothetical protein
MCIDEINI_01620	CDS	681				hypothetical protein
MCIDEINI_01621	CDS	384				hypothetical protein
MCIDEINI_01622	CDS	630				hypothetical protein
MCIDEINI_01644	CDS	882	hmp	1.14.12.17		Flavohemoprotein
MCIDEINI_01624	CDS	546	azr	1.7.-.-	COG0431	FMN-dependent NADPH-azoreductase
MCIDEINI_01625	CDS	252				hypothetical protein
MCIDEINI_01825	CDS	1188	fbiC_1		COG1060	FO synthase
MCIDEINI_01627	CDS	972				hypothetical protein
MCIDEINI_01628	CDS	1323				hypothetical protein
MCIDEINI_01629	CDS	906				hypothetical protein
MCIDEINI_01630	CDS	711				hypothetical protein
MCIDEINI_01631	CDS	1068				hypothetical protein
MCIDEINI_01632	CDS	1329				hypothetical protein
MCIDEINI_01633	CDS	381				hypothetical protein
MCIDEINI_01634	CDS	348				hypothetical protein
MCIDEINI_01635	CDS	477				hypothetical protein
MCIDEINI_01636	CDS	456				hypothetical protein
MCIDEINI_01637	CDS	375				hypothetical protein
MCIDEINI_01638	CDS	1317				hypothetical protein
MCIDEINI_01639	CDS	495				hypothetical protein
MCIDEINI_01640	CDS	1185				hypothetical protein
MCIDEINI_01641	CDS	288				hypothetical protein
MCIDEINI_01642	CDS	234				hypothetical protein
MCIDEINI_01643	CDS	453				hypothetical protein
MCIDEINI_04331	CDS	978	fbiC_2		COG1060	FO synthase
MCIDEINI_00673	CDS	1404				Folate-biopterin transporter
MCIDEINI_01646	CDS	558				hypothetical protein
MCIDEINI_04096	CDS	759	prsA	5.2.1.8		Foldase protein PrsA
MCIDEINI_01648	CDS	582				hypothetical protein
MCIDEINI_01649	CDS	423				hypothetical protein
MCIDEINI_00735	CDS	1257	fpgS	6.3.2.17		Folylpolyglutamate synthase
MCIDEINI_03906	CDS	1206	fmdA	3.5.1.49		Formamidase
MCIDEINI_03169	CDS	894	mutM	3.2.2.23	COG0266	Formamidopyrimidine-DNA glycosylase
MCIDEINI_01653	CDS	480				hypothetical protein
MCIDEINI_01181	CDS	1137	purT	2.1.2.-	COG0027	Formate-dependent phosphoribosylglycinamide formyltransferase
MCIDEINI_01290	CDS	855	purU	3.5.1.10	COG0788	Formyltetrahydrofolate deformylase
MCIDEINI_01656	CDS	249				hypothetical protein
MCIDEINI_03173	CDS	984	scrK	2.7.1.4	COG0524	Fructokinase
MCIDEINI_02832	CDS	1083	fbp	3.1.3.11	COG0158	Fructose-1,6-bisphosphatase class 1
MCIDEINI_00570	CDS	801	suhB_1	3.1.3.11	COG0483	Fructose-1,6-bisphosphatase/inositol-1-monophosphatase
MCIDEINI_01660	CDS	381				hypothetical protein
MCIDEINI_04589	CDS	309	fsa	4.1.2.-		Fructose-6-phosphate aldolase
MCIDEINI_02554	CDS	1080	fda	4.1.2.13	COG0191	Fructose-bisphosphate aldolase
MCIDEINI_02896	CDS	1083	fbaB	4.1.2.13	COG1830	Fructose-bisphosphate aldolase class 1
MCIDEINI_01664	CDS	2196				hypothetical protein
MCIDEINI_03506	CDS	1728	frdA	1.3.5.4		Fumarate reductase flavoprotein subunit
MCIDEINI_03575	CDS	549	mug	3.2.2.28	COG3663	G/U mismatch-specific DNA glycosylase
MCIDEINI_01441	CDS	1869	glfT2	2.4.1.288	COG1216	Galactofuranosyltransferase GlfT2
MCIDEINI_01668	CDS	474				hypothetical protein
MCIDEINI_01669	CDS	900				hypothetical protein
MCIDEINI_04975	CDS	411	galK	2.7.1.6		Galactokinase
MCIDEINI_01671	CDS	249				hypothetical protein
MCIDEINI_01672	CDS	1278				hypothetical protein
MCIDEINI_01673	CDS	1005				hypothetical protein
MCIDEINI_03051	CDS	1071	pglH	2.4.1.292	COG0438	GalNAc-alpha-(1->4)-GalNAc-alpha-(1->3)-diNAcBac-PP-undecaprenol alpha-1,4-N-acetyl-D-galactosaminyltransferase
MCIDEINI_01166	CDS	603	prr_1	1.2.1.19	COG1012	Gamma-aminobutyraldehyde dehydrogenase
MCIDEINI_01167	CDS	609	prr_2	1.2.1.19	COG1012	Gamma-aminobutyraldehyde dehydrogenase
MCIDEINI_01169	CDS	273	prr_3	1.2.1.19		Gamma-aminobutyraldehyde dehydrogenase
MCIDEINI_00023	CDS	1266	proA_1	1.2.1.41	COG0014	Gamma-glutamyl phosphate reductase
MCIDEINI_01679	CDS	396				hypothetical protein
MCIDEINI_03566	CDS	1305	proA_2	1.2.1.41	COG0014	Gamma-glutamyl phosphate reductase
MCIDEINI_03256	CDS	789	egtC	3.5.1.118	COG0121	Gamma-glutamyl-hercynylcysteine sulfoxide hydrolase
MCIDEINI_01512	CDS	936	rmd	1.1.1.281		GDP-6-deoxy-D-mannose reductase
MCIDEINI_01683	CDS	246				hypothetical protein
MCIDEINI_01684	CDS	582				hypothetical protein
MCIDEINI_01685	CDS	720				hypothetical protein
MCIDEINI_01686	CDS	468				hypothetical protein
MCIDEINI_01687	CDS	180				hypothetical protein
MCIDEINI_00261	CDS	945	fcl	1.1.1.271	COG0451	GDP-L-fucose synthase
MCIDEINI_01689	CDS	252				hypothetical protein
MCIDEINI_00262	CDS	1080	gmd	4.2.1.47	COG1089	GDP-mannose 4,6-dehydratase
MCIDEINI_01691	CDS	381				hypothetical protein
MCIDEINI_00355	CDS	1059	gumI	2.4.1.251		GDP-mannose:glycolipid 4-beta-D-mannosyltransferase
MCIDEINI_03140	CDS	1134	mgtA	2.4.1.-	COG0438	GDP-mannose-dependent alpha-mannosyltransferase
MCIDEINI_01694	CDS	870				hypothetical protein
MCIDEINI_01695	CDS	459				hypothetical protein
MCIDEINI_02474	CDS	576	yceD		COG2310	General stress protein 16U
MCIDEINI_01697	CDS	1716				hypothetical protein
MCIDEINI_02351	CDS	861	ydaD	1.-.-.-		General stress protein 39
MCIDEINI_01699	CDS	645				hypothetical protein
MCIDEINI_01700	CDS	834				hypothetical protein
MCIDEINI_01701	CDS	3135				hypothetical protein
MCIDEINI_00670	CDS	672	ntcA			Global nitrogen regulator
MCIDEINI_01703	CDS	1251				hypothetical protein
MCIDEINI_01704	CDS	468				hypothetical protein
MCIDEINI_01705	CDS	450				hypothetical protein
MCIDEINI_04062	CDS	462	glcK	2.7.1.2	COG1940	Glucokinase
MCIDEINI_01707	CDS	330				hypothetical protein
MCIDEINI_01708	CDS	1566				hypothetical protein
MCIDEINI_01709	CDS	549				hypothetical protein
MCIDEINI_01710	CDS	507				hypothetical protein
MCIDEINI_04310	CDS	1038	glk	2.7.1.2	COG0837	Glucokinase
MCIDEINI_04347	CDS	918	glkA	2.7.1.2		Glucokinase
MCIDEINI_03479	CDS	1398				Gluconeogenesis factor
MCIDEINI_02984	CDS	1023	gnl	3.1.1.17		Gluconolactonase
MCIDEINI_01715	CDS	756				hypothetical protein
MCIDEINI_01716	CDS	210				hypothetical protein
MCIDEINI_01717	CDS	651				hypothetical protein
MCIDEINI_01718	CDS	1029				hypothetical protein
MCIDEINI_00285	CDS	3399		2.7.1.8		Glucosamine kinase
MCIDEINI_02044	CDS	1197	glcP		COG0738	Glucose/mannose transporter GlcP
MCIDEINI_02975	CDS	1290	glgC	2.7.7.27	COG0448	Glucose-1-phosphate adenylyltransferase
MCIDEINI_01522	CDS	774	rfbF	2.7.7.33	COG1208	Glucose-1-phosphate cytidylyltransferase
MCIDEINI_01514	CDS	813	rmlA	2.7.7.24	COG1209	Glucose-1-phosphate thymidylyltransferase
MCIDEINI_01724	CDS	93				hypothetical protein
MCIDEINI_01725	CDS	135				hypothetical protein
MCIDEINI_01726	CDS	264				hypothetical protein
MCIDEINI_02830	CDS	1530	zwf2	1.1.1.49	COG0364	Glucose-6-phosphate 1-dehydrogenase 2
MCIDEINI_01728	CDS	177				hypothetical protein
MCIDEINI_01729	CDS	195				hypothetical protein
MCIDEINI_01730	CDS	237				hypothetical protein
MCIDEINI_01731	CDS	564				hypothetical protein
MCIDEINI_01732	CDS	423				hypothetical protein
MCIDEINI_04398	CDS	1590	pgi	5.3.1.9	COG0166	Glucose-6-phosphate isomerase
MCIDEINI_02878	CDS	1188	gfo	1.1.99.28		Glucose--fructose oxidoreductase
MCIDEINI_01088	CDS	1110	proB	2.7.2.11	COG0263	Glutamate 5-kinase
MCIDEINI_03150	CDS	1290	gdhA	1.4.1.3	COG0334	Glutamate dehydrogenase
MCIDEINI_00753	CDS	903	murI	5.1.1.3	COG0796	Glutamate racemase
MCIDEINI_03200	CDS	1299	hemL	5.4.3.8	COG0001	Glutamate-1-semialdehyde 2,1-aminomutase
MCIDEINI_00408	CDS	1347	gshA_1	6.3.2.2		Glutamate--cysteine ligase
MCIDEINI_03862	CDS	1152	gshA_2	6.3.2.2		Glutamate--cysteine ligase
MCIDEINI_03512	CDS	1446	gltX	6.1.1.17	COG0008	Glutamate--tRNA ligase
MCIDEINI_01742	CDS	1206				hypothetical protein
MCIDEINI_01182	CDS	927	glsA	3.5.1.2	COG2066	Glutaminase
MCIDEINI_03667	CDS	987	glsA1	3.5.1.2	COG2066	Glutaminase 1
MCIDEINI_01745	CDS	1350				hypothetical protein
MCIDEINI_03801	CDS	1422	glnA	6.3.1.2		Glutamine synthetase
MCIDEINI_01747	CDS	717				hypothetical protein
MCIDEINI_00600	CDS	762	glnQ_1			Glutamine transport ATP-binding protein GlnQ
MCIDEINI_01749	CDS	318				hypothetical protein
MCIDEINI_01674	CDS	750	glnQ_2		COG1126	Glutamine transport ATP-binding protein GlnQ
MCIDEINI_00417	CDS	1812	nadE	6.3.5.1	COG0171	Glutamine-dependent NAD(+) synthetase
MCIDEINI_01016	CDS	1896	glmS	2.6.1.16	COG0449	Glutamine--fructose-6-phosphate aminotransferase [isomerizing]
MCIDEINI_01753	CDS	864				hypothetical protein
MCIDEINI_01300	CDS	1290	hemA	1.2.1.70	COG0373	Glutamyl-tRNA reductase
MCIDEINI_01755	CDS	345				hypothetical protein
MCIDEINI_02750	CDS	1452	gatA	6.3.5.7	COG0154	Glutamyl-tRNA(Gln) amidotransferase subunit A
MCIDEINI_00717	CDS	486	QRSL1	6.3.5.7		Glutamyl-tRNA(Gln) amidotransferase subunit A, chloroplastic/mitochondrial
MCIDEINI_01758	CDS	2271				hypothetical protein
MCIDEINI_01759	CDS	1434				hypothetical protein
MCIDEINI_01760	CDS	234				hypothetical protein
MCIDEINI_01761	CDS	315				hypothetical protein
MCIDEINI_02950	CDS	291	gatC	6.3.5.-	COG0721	Glutamyl-tRNA(Gln) amidotransferase subunit C
MCIDEINI_01763	CDS	108				hypothetical protein
MCIDEINI_01308	CDS	324	grxD		COG0278	Glutaredoxin 4
MCIDEINI_03920	CDS	1380	garB_1	1.8.1.16		Glutathione amide reductase
MCIDEINI_03921	CDS	1347	garB_2	1.8.1.16		Glutathione amide reductase
MCIDEINI_01767	CDS	288				hypothetical protein
MCIDEINI_01768	CDS	558				hypothetical protein
MCIDEINI_01769	CDS	576				hypothetical protein
MCIDEINI_01770	CDS	390				hypothetical protein
MCIDEINI_01771	CDS	369				hypothetical protein
MCIDEINI_01772	CDS	1566				hypothetical protein
MCIDEINI_01773	CDS	1365				hypothetical protein
MCIDEINI_01774	CDS	642				hypothetical protein
MCIDEINI_01775	CDS	870				hypothetical protein
MCIDEINI_03212	CDS	1911	gshAB	6.3.2.3		Glutathione biosynthesis bifunctional protein GshAB
MCIDEINI_01777	CDS	360				hypothetical protein
MCIDEINI_01778	CDS	360				hypothetical protein
MCIDEINI_01779	CDS	2715				hypothetical protein
MCIDEINI_02899	CDS	1551	ggt_1	3.4.19.13	COG0405	Glutathione hydrolase proenzyme
MCIDEINI_04147	CDS	1839	ggt_2	3.4.19.13	COG0405	Glutathione hydrolase proenzyme
MCIDEINI_01782	CDS	588				hypothetical protein
MCIDEINI_02733	CDS	1842	gsiA_1	7.4.2.10	COG1123	Glutathione import ATP-binding protein GsiA
MCIDEINI_04450	CDS	1884	gsiA_2	7.4.2.10	COG1123	Glutathione import ATP-binding protein GsiA
MCIDEINI_02194	CDS	999	gshB	6.3.2.3	COG0189	Glutathione synthetase
MCIDEINI_00170	CDS	2193	kefB_1			Glutathione-regulated potassium-efflux system protein KefB
MCIDEINI_02483	CDS	2160	kefB_2			Glutathione-regulated potassium-efflux system protein KefB
MCIDEINI_03002	CDS	2331	kefB_3			Glutathione-regulated potassium-efflux system protein KefB
MCIDEINI_03285	CDS	1065	kefC			Glutathione-regulated potassium-efflux system protein KefC
MCIDEINI_00158	CDS	657	chaC	4.3.2.7	COG3703	Glutathione-specific gamma-glutamylcyclotransferase
MCIDEINI_01791	CDS	417				hypothetical protein
MCIDEINI_01792	CDS	2049				hypothetical protein
MCIDEINI_02953	CDS	981	yqjG_1	1.8.5.7	COG0435	Glutathionyl-hydroquinone reductase YqjG
MCIDEINI_01794	CDS	672				hypothetical protein
MCIDEINI_03656	CDS	459	yqjG_2	1.8.5.7	COG0435	Glutathionyl-hydroquinone reductase YqjG
MCIDEINI_03657	CDS	474	yqjG_3	1.8.5.7	COG0435	Glutathionyl-hydroquinone reductase YqjG
MCIDEINI_04132	CDS	1047	yqjG_4	1.8.5.7	COG0435	Glutathionyl-hydroquinone reductase YqjG
MCIDEINI_01798	CDS	738				hypothetical protein
MCIDEINI_02626	CDS	531	gap1_1	1.2.1.12	COG0057	Glyceraldehyde-3-phosphate dehydrogenase 1
MCIDEINI_02627	CDS	522	gap1_2	1.2.1.12	COG0057	Glyceraldehyde-3-phosphate dehydrogenase 1
MCIDEINI_01841	CDS	1014	gap2	1.2.1.59	COG0057	Glyceraldehyde-3-phosphate dehydrogenase 2
MCIDEINI_00763	CDS	1170	gldA	1.1.1.6	COG0371	Glycerol dehydrogenase
MCIDEINI_01453	CDS	690	plsY	2.3.1.275	COG0344	Glycerol-3-phosphate acyltransferase
MCIDEINI_01804	CDS	1167				hypothetical protein
MCIDEINI_01805	CDS	207				hypothetical protein
MCIDEINI_01806	CDS	489				hypothetical protein
MCIDEINI_04248	CDS	951	gpsA	1.1.1.94		Glycerol-3-phosphate dehydrogenase [NAD(P)+]
MCIDEINI_01808	CDS	282				hypothetical protein
MCIDEINI_04469	CDS	1236	glpQ	3.1.4.46	COG0584	Glycerophosphodiester phosphodiesterase, periplasmic
MCIDEINI_01810	CDS	537				hypothetical protein
MCIDEINI_00677	CDS	786	opuCA		COG1125	Glycine betaine/carnitine/choline transport ATP-binding protein OpuCA
MCIDEINI_00676	CDS	657	opuCD		COG1174	Glycine betaine/carnitine/choline transport system permease protein OpuCD
MCIDEINI_00675	CDS	915	opuCC		COG1732	Glycine betaine/carnitine/choline-binding protein OpuCC
MCIDEINI_01814	CDS	789				hypothetical protein
MCIDEINI_02921	CDS	390	gcvH			Glycine cleavage system H protein
MCIDEINI_01816	CDS	495				hypothetical protein
MCIDEINI_01817	CDS	1164				hypothetical protein
MCIDEINI_01818	CDS	522				hypothetical protein
MCIDEINI_01819	CDS	219				hypothetical protein
MCIDEINI_01820	CDS	225				hypothetical protein
MCIDEINI_03132	CDS	921	gcvA			Glycine cleavage system transcriptional activator
MCIDEINI_02920	CDS	3024	gcvP	1.4.4.2		Glycine dehydrogenase (decarboxylating)
MCIDEINI_01823	CDS	1527				hypothetical protein
MCIDEINI_03765	CDS	954	glyQ	6.1.1.14	COG0752	Glycine--tRNA ligase alpha subunit
MCIDEINI_04636	CDS	2172	glyS	6.1.1.14	COG0751	Glycine--tRNA ligase beta subunit
MCIDEINI_01826	CDS	621				hypothetical protein
MCIDEINI_01827	CDS	264				hypothetical protein
MCIDEINI_00288	CDS	2130	glgX	3.2.1.-	COG1523	Glycogen operon protein GlgX
MCIDEINI_01829	CDS	537				hypothetical protein
MCIDEINI_01830	CDS	246				hypothetical protein
MCIDEINI_01831	CDS	1089				hypothetical protein
MCIDEINI_01711	CDS	2214	glgP_1	2.4.1.1	COG0058	Glycogen phosphorylase
MCIDEINI_02505	CDS	2733	glgP_2	2.4.1.1	COG0058	Glycogen phosphorylase
MCIDEINI_00104	CDS	1422	glgA_1	2.4.1.21	COG0297	Glycogen synthase
MCIDEINI_00632	CDS	1197	glgA_2	2.4.1.21		Glycogen synthase
MCIDEINI_01022	CDS	1242	glgA_3	2.4.1.21		Glycogen synthase
MCIDEINI_02273	CDS	1026		2.4.1.11	COG0438	Glycogen synthase
MCIDEINI_02779	CDS	1080		2.4.1.11	COG0438	Glycogen synthase
MCIDEINI_03890	CDS	1188		2.4.1.11	COG0438	Glycogen synthase
MCIDEINI_01129	CDS	948	ghrA	1.1.1.81		Glyoxylate/hydroxypyruvate reductase A
MCIDEINI_00223	CDS	1608	guaA	6.3.5.2		GMP synthase [glutamine-hydrolyzing]
MCIDEINI_00214	CDS	987	moaA_1	4.1.99.22	COG2896	GTP 3',8-cyclase
MCIDEINI_01437	CDS	966	moaA_2			GTP 3',8-cyclase
MCIDEINI_01455	CDS	984	moaA_3			GTP 3',8-cyclase
MCIDEINI_01845	CDS	312				hypothetical protein
MCIDEINI_01846	CDS	294				hypothetical protein
MCIDEINI_01847	CDS	477				hypothetical protein
MCIDEINI_04545	CDS	1506	moaA_4			GTP 3',8-cyclase
MCIDEINI_01849	CDS	1782				hypothetical protein
MCIDEINI_01850	CDS	1299				hypothetical protein
MCIDEINI_03794	CDS	708	folE	3.5.4.16		GTP cyclohydrolase 1
MCIDEINI_04067	CDS	810			COG0327	GTP cyclohydrolase 1 type 2
MCIDEINI_03347	CDS	1251	ribA	3.5.4.25		GTP cyclohydrolase-2
MCIDEINI_01854	CDS	615				hypothetical protein
MCIDEINI_01855	CDS	1572				hypothetical protein
MCIDEINI_01856	CDS	813				hypothetical protein
MCIDEINI_04029	CDS	2286	relA	2.7.6.5	COG0317	GTP pyrophosphokinase
MCIDEINI_01858	CDS	1113				hypothetical protein
MCIDEINI_00666	CDS	1473	der_1			GTPase Der
MCIDEINI_01925	CDS	1362	der_2			GTPase Der
MCIDEINI_01861	CDS	372				hypothetical protein
MCIDEINI_03807	CDS	1389	der_3			GTPase Der
MCIDEINI_04429	CDS	957	era		COG1159	GTPase Era
MCIDEINI_01864	CDS	474				hypothetical protein
MCIDEINI_01865	CDS	882				hypothetical protein
MCIDEINI_04330	CDS	1731	hflX_1			GTPase HflX
MCIDEINI_01867	CDS	906				hypothetical protein
MCIDEINI_01868	CDS	1590				hypothetical protein
MCIDEINI_01869	CDS	1584				hypothetical protein
MCIDEINI_01870	CDS	246				hypothetical protein
MCIDEINI_01871	CDS	330				hypothetical protein
MCIDEINI_01872	CDS	1317				hypothetical protein
MCIDEINI_01873	CDS	345				hypothetical protein
MCIDEINI_01874	CDS	309				hypothetical protein
MCIDEINI_01875	CDS	1587				hypothetical protein
MCIDEINI_01876	CDS	219				hypothetical protein
MCIDEINI_01877	CDS	540				hypothetical protein
MCIDEINI_01878	CDS	2859				hypothetical protein
MCIDEINI_01879	CDS	276				hypothetical protein
MCIDEINI_04788	CDS	1725	hflX_2			GTPase HflX
MCIDEINI_04294	CDS	1020	obg	3.6.5.-		GTPase Obg
MCIDEINI_01882	CDS	270				hypothetical protein
MCIDEINI_01883	CDS	1770				hypothetical protein
MCIDEINI_01884	CDS	171				hypothetical protein
MCIDEINI_01885	CDS	195				hypothetical protein
MCIDEINI_01886	CDS	591				hypothetical protein
MCIDEINI_01957	CDS	1791	typA		COG1217	GTP-binding protein TypA/BipA
MCIDEINI_01888	CDS	267				hypothetical protein
MCIDEINI_00054	CDS	603	gmk	2.7.4.8	COG0194	Guanylate kinase
MCIDEINI_02231	CDS	2772	clcA			H(+)/Cl(-) exchange transporter ClcA
MCIDEINI_01891	CDS	1437				hypothetical protein
MCIDEINI_03187	CDS	930	dhaA_1	3.8.1.5		Haloalkane dehalogenase
MCIDEINI_01893	CDS	228				hypothetical protein
MCIDEINI_04137	CDS	873	dhaA_2	3.8.1.5		Haloalkane dehalogenase
MCIDEINI_02888	CDS	903	hcaR_1			Hca operon transcriptional activator HcaR
MCIDEINI_01896	CDS	1128				hypothetical protein
MCIDEINI_01897	CDS	1221				hypothetical protein
MCIDEINI_04878	CDS	882	hcaR_2			Hca operon transcriptional activator HcaR
MCIDEINI_01899	CDS	1179				hypothetical protein
MCIDEINI_01900	CDS	294				hypothetical protein
MCIDEINI_01901	CDS	204				hypothetical protein
MCIDEINI_01902	CDS	570				hypothetical protein
MCIDEINI_01903	CDS	1017				hypothetical protein
MCIDEINI_01904	CDS	426				hypothetical protein
MCIDEINI_00733	CDS	1077	hrcA			Heat-inducible transcription repressor HrcA
MCIDEINI_03399	CDS	933	ctaA	1.3.-.-		Heme A synthase
MCIDEINI_01907	CDS	1092				hypothetical protein
MCIDEINI_02065	CDS	1245	hemW			Heme chaperone HemW
MCIDEINI_01909	CDS	1239				hypothetical protein
MCIDEINI_02508	CDS	717	pbsA1	1.14.14.18		Heme oxygenase 1
MCIDEINI_01911	CDS	288				hypothetical protein
MCIDEINI_01912	CDS	348				hypothetical protein
MCIDEINI_03181	CDS	1329	hlyD_3			Hemolysin secretion protein D, chromosomal
MCIDEINI_01536	CDS	1590	hlyD_1			Hemolysin secretion protein D, plasmid
MCIDEINI_02599	CDS	1443	hlyD_2			Hemolysin secretion protein D, plasmid
MCIDEINI_03703	CDS	1524	hlyD_4			Hemolysin secretion protein D, plasmid
MCIDEINI_01917	CDS	216				hypothetical protein
MCIDEINI_00755	CDS	972	hepT	2.5.1.30	COG0142	Heptaprenyl diphosphate synthase component 2
MCIDEINI_01919	CDS	825				hypothetical protein
MCIDEINI_03255	CDS	1359	egtB	1.14.99.50	COG1262	Hercynine oxygenase
MCIDEINI_01921	CDS	174				hypothetical protein
MCIDEINI_01922	CDS	957				hypothetical protein
MCIDEINI_01923	CDS	201				hypothetical protein
MCIDEINI_01924	CDS	699				hypothetical protein
MCIDEINI_00380	CDS	1794	hepA_1		COG1132	Heterocyst differentiation ATP-binding protein HepA
MCIDEINI_04939	CDS	648	hepA_2		COG1132	Heterocyst differentiation ATP-binding protein HepA
MCIDEINI_01927	CDS	1059				hypothetical protein
MCIDEINI_01928	CDS	873				hypothetical protein
MCIDEINI_01548	CDS	732	livF_1		COG0410	High-affinity branched-chain amino acid transport ATP-binding protein LivF
MCIDEINI_01930	CDS	1122				hypothetical protein
MCIDEINI_02278	CDS	702	livF_2		COG0410	High-affinity branched-chain amino acid transport ATP-binding protein LivF
MCIDEINI_00746	CDS	870	livH_1		COG0559	High-affinity branched-chain amino acid transport system permease protein LivH
MCIDEINI_01933	CDS	147				hypothetical protein
MCIDEINI_01934	CDS	291				hypothetical protein
MCIDEINI_01935	CDS	915				hypothetical protein
MCIDEINI_01936	CDS	1509				hypothetical protein
MCIDEINI_02283	CDS	1158	livH_2		COG0559	High-affinity branched-chain amino acid transport system permease protein LivH
MCIDEINI_00751	CDS	1422	nhaS3			High-affinity Na(+)/H(+) antiporter NhaS3
MCIDEINI_03021	CDS	972	znuA		COG0803	High-affinity zinc uptake system binding-protein ZnuA
MCIDEINI_01940	CDS	270				hypothetical protein
MCIDEINI_03024	CDS	870	znuB		COG1108	High-affinity zinc uptake system membrane protein ZnuB
MCIDEINI_03202	CDS	654	hisI	3.5.4.19		Histidine biosynthesis bifunctional protein HisIE
MCIDEINI_03254	CDS	1050	egtD	2.1.1.44	COG4301	Histidine N-alpha-methyltransferase
MCIDEINI_01085	CDS	1287	hisS	6.1.1.21	COG0124	Histidine--tRNA ligase
MCIDEINI_01945	CDS	1170				hypothetical protein
MCIDEINI_01221	CDS	1329	hisD	1.1.1.23	COG0141	Histidinol dehydrogenase
MCIDEINI_03917	CDS	1206	hisC2	2.6.1.9	COG0079	Histidinol-phosphate aminotransferase 2
MCIDEINI_01176	CDS	918		3.5.1.-	COG0123	Histone deacetylase-like amidohydrolase
MCIDEINI_04006	CDS	693	cof	3.6.1.-		HMP-PP phosphatase
MCIDEINI_03215	CDS	630	ruvA	3.6.4.12	COG0632	Holliday junction ATP-dependent DNA helicase RuvA
MCIDEINI_01951	CDS	1524				hypothetical protein
MCIDEINI_02037	CDS	1107	ruvB	3.6.4.12		Holliday junction ATP-dependent DNA helicase RuvB
MCIDEINI_01953	CDS	213				hypothetical protein
MCIDEINI_01954	CDS	213				hypothetical protein
MCIDEINI_01955	CDS	222				hypothetical protein
MCIDEINI_01956	CDS	459				hypothetical protein
MCIDEINI_01939	CDS	396	acpS	2.7.8.7	COG0736	Holo-[acyl-carrier-protein] synthase
MCIDEINI_04207	CDS	990		2.5.1.115		Homogentisate phytyltransferase
MCIDEINI_01959	CDS	411				hypothetical protein
MCIDEINI_02640	CDS	1362	hom	1.1.1.3	COG0460	Homoserine dehydrogenase
MCIDEINI_02608	CDS	942	thrB	2.7.1.39	COG0083	Homoserine kinase
MCIDEINI_01962	CDS	1170				hypothetical protein
MCIDEINI_01963	CDS	1074				hypothetical protein
MCIDEINI_03989	CDS	1023	metXA	2.3.1.31	COG2021	Homoserine O-acetyltransferase
MCIDEINI_02414	CDS	1584	hpnP	2.1.1.-		Hopanoid C-2 methylase
MCIDEINI_00201	CDS	1071	cmpR_1			HTH-type transcriptional activator CmpR
MCIDEINI_01967	CDS	618				hypothetical protein
MCIDEINI_01968	CDS	1635				hypothetical protein
MCIDEINI_01969	CDS	279				hypothetical protein
MCIDEINI_01141	CDS	933	cmpR_2			HTH-type transcriptional activator CmpR
MCIDEINI_01971	CDS	813				hypothetical protein
MCIDEINI_01972	CDS	1128				hypothetical protein
MCIDEINI_01973	CDS	420				hypothetical protein
MCIDEINI_03978	CDS	954	rhaR			HTH-type transcriptional activator RhaR
MCIDEINI_01975	CDS	417				hypothetical protein
MCIDEINI_01976	CDS	852				hypothetical protein
MCIDEINI_02842	CDS	636	betI			HTH-type transcriptional regulator BetI
MCIDEINI_01978	CDS	237				hypothetical protein
MCIDEINI_01979	CDS	249				hypothetical protein
MCIDEINI_01980	CDS	468				hypothetical protein
MCIDEINI_03517	CDS	438	cymR			HTH-type transcriptional regulator CymR
MCIDEINI_01982	CDS	456				hypothetical protein
MCIDEINI_01983	CDS	144				hypothetical protein
MCIDEINI_04622	CDS	927	cysL		COG0583	HTH-type transcriptional regulator CysL
MCIDEINI_02303	CDS	1011	gltC			HTH-type transcriptional regulator GltC
MCIDEINI_01986	CDS	732				hypothetical protein
MCIDEINI_01987	CDS	2310				hypothetical protein
MCIDEINI_03533	CDS	444	iscR		COG1959	HTH-type transcriptional regulator IscR
MCIDEINI_01989	CDS	297				hypothetical protein
MCIDEINI_01990	CDS	345				hypothetical protein
MCIDEINI_01676	CDS	444	mhqR		COG1846	HTH-type transcriptional regulator MhqR
MCIDEINI_04008	CDS	378	yfmP		COG0789	HTH-type transcriptional regulator YfmP
MCIDEINI_01993	CDS	225				hypothetical protein
MCIDEINI_02156	CDS	1461	gabR		COG1167	HTH-type transcriptional regulatory protein GabR
MCIDEINI_01480	CDS	612	fabR			HTH-type transcriptional repressor FabR
MCIDEINI_02889	CDS	735	PGdx	1.11.1.15	COG0678	Hybrid peroxiredoxin hyPrx5
MCIDEINI_00900	CDS	1275	hcnC	1.4.99.5		Hydrogen cyanide synthase subunit HcnC
MCIDEINI_01998	CDS	438				hypothetical protein
MCIDEINI_01999	CDS	1482				hypothetical protein
[truncated: 2,994 more rows]
